# Supplementary material for: Tetra­aqua­(1,10-phenanthroline)nickel(II) 3,6-dicarboxy­bicyclo­[2.2.2]oct-7-ene-2,5-dicarboxyl­ate
Source: Acta Crystallogr Sect E Struct Rep Online. 2009 Jul 22;65(Pt 8):m978. doi: 10.1107/S1600536809028190 (PMC2977452; doi:10.1107/S1600536809028190)
Supplement: Supplementary file 1 [file e-65-0m978-sup1.cif]

##############################################################################
###                                                                        ###
###        Electronic paper (Acta Crystallographica Section E)             ###
###                                                                        ###
##############################################################################
#                                                                            #
# This CIF contains the data in a paper accepted for publication in Acta     #
# Crystallographica Section E. It conforms to the requirements of Notes      #
# for Authors for Section E, and has been peer reviewed under the auspices   #
# of the IUCr Commission on Journals.                                        #
#                                                                            #
# Full details of the Crystallographic Information File format               #
# are given in the paper "The Crystallographic Information File (CIF):       #
# a New Standard Archive File for Crystallography" by S. R. Hall, F. H.      #
# Allen and I. D. Brown [Acta Cryst. (1991), A47, 655-685].                  #
#                                                                            #
# The current version of the core CIF dictionary is obtainable from          #
# ftp://ftp.iucr.org/pub/cif_core.dic. The current version number is 2.4.    #
#                                                                            #
# Software is freely available for graphical display of the structure(s) in  #
# this CIF.  For information consult the CIF home page http://www.iucr.org/  #
# cif/home.html                                                              #
#                                                                            #
# This file may be used for bona fide research purposes within the           #
# scientific community so long as proper attribution is given to the journal # 
# article from which it was obtained.                                        #
#                                                                            #
##############################################################################
                                             
data_global
_audit_creation_method     'SHELXL97'
_journal_date_recd_electronic     2009-07-02
_journal_date_accepted     2009-07-17
_journal_name_full     'Acta Crystallographica, Section E'
_journal_year     2009
_journal_volume     65
_journal_issue      8
_journal_page_first     m978
_journal_page_last     m978
_journal_paper_category     QM
_journal_coeditor_code     CV2585
_publ_contact_author_name     'Professor Yun-Yu Liu'
_publ_contact_author_address
;
Department of Chemistry,
Northeast Normal University,
Changchun 130024,
People's Republic of China
;
_publ_contact_author_email     yunyuliu888@yahoo.com.cn
_publ_contact_author_fax     '?'
_publ_contact_author_phone     '?'
_publ_section_title
;
Tetraaqua(1,10-phenanthroline)nickel(II)
3,6-dicarboxybicyclo[2.2.2]oct-7-ene-2,5-dicarboxylate
;
loop_
    _publ_author_name
    _publ_author_address
    'Yun-Yu Liu'
;
Department of Chemistry,
Northeast Normal University,
Changchun 130024,
People's Republic of China
;
    'Tian-Hui Wang'
;
Group of Chemistry,
High School Attached to Northeast Normal University,
Changchun 130024,
People's Republic of China
;
    'Zhi-Hao Wang'
;
Emergency Department,
the First Clinical Hospital Affiliated to Jilin University,
Changchun 130021,
People's Republic of China
;
    'Yu-Jiang Zhuo'
;
Department of Chemistry,
Northeast Normal University,
Changchun 130024,
People's Republic of China
;
    'Xing-Qi Li'
;
Department of Chemistry,
Northeast Normal University,
Changchun 130024,
People's Republic of China
;
data_I
_audit_creation_method     SHELXL-97
_chemical_name_systematic
;
Tetraaqua(1,10-phenanthroline)nickel(II)
3,6-dicarboxybicyclo[2.2.2]oct-7-ene-2,5-dicarboxylate
;
_chemical_name_common     ?
_chemical_formula_moiety     'C12 H16 N2 Ni O4 2+, C12 H10 O8 2-'
_chemical_formula_sum     'C24 H26 N2 Ni O12'
_chemical_formula_iupac     '[Ni (C12 H8 N2) (H2 O)4] (C12 H10 O8)'
_chemical_formula_weight     593.18
_chemical_melting_point     ?
_symmetry_cell_setting     monoclinic
_symmetry_space_group_name_H-M     'P 21/c'
_symmetry_space_group_name_Hall     '-P 2ybc'
loop_
    _symmetry_equiv_pos_as_xyz
    'x, y, z'
    '-x, y+1/2, -z+1/2'
    '-x, -y, -z'
    'x, -y-1/2, z-1/2'
_cell_length_a     7.446(5)
_cell_length_b     13.583(6)
_cell_length_c     22.982(9)
_cell_angle_alpha     90.000
_cell_angle_beta     91.549(7)
_cell_angle_gamma     90.000
_cell_volume     2323.5(18)
_cell_formula_units_Z     4
_cell_measurement_reflns_used     5636
_cell_measurement_theta_min     3.0
_cell_measurement_theta_max     28.28
_cell_measurement_temperature     293(2)
_exptl_crystal_description     block
_exptl_crystal_colour     green
_exptl_crystal_size_max     0.30
_exptl_crystal_size_mid     0.28
_exptl_crystal_size_min     0.17
_exptl_crystal_density_diffrn     1.696
_exptl_crystal_density_meas     ?
_exptl_crystal_density_method     'not measured'
_exptl_crystal_F_000     1232
_exptl_absorpt_coefficient_mu     0.911
_exptl_absorpt_correction_type     'multi-scan'
_exptl_absorpt_process_details     '(SADABS; Sheldrick 1996)'
_exptl_absorpt_correction_T_min     0.756
_exptl_absorpt_correction_T_max     0.855
_exptl_special_details
;
;
_diffrn_ambient_temperature     293(2)
_diffrn_radiation_type     MoK\a
_diffrn_radiation_wavelength     0.71069
_diffrn_radiation_source     'fine-focus sealed tube'
_diffrn_radiation_monochromator     graphite
_diffrn_measurement_device_type     'Bruker APEX CCD area-detector'
_diffrn_measurement_method     '\f and \w'
_diffrn_detector_area_resol_mean     ?
_diffrn_reflns_number     14211
_diffrn_reflns_av_R_equivalents     0.0321
_diffrn_reflns_av_sigmaI/netI     0.0411
_diffrn_reflns_theta_min     1.74
_diffrn_reflns_theta_max     28.28
_diffrn_reflns_theta_full     25.00
_diffrn_measured_fraction_theta_max     0.978
_diffrn_measured_fraction_theta_full     0.999
_diffrn_reflns_limit_h_min     -9
_diffrn_reflns_limit_h_max     8
_diffrn_reflns_limit_k_min     -14
_diffrn_reflns_limit_k_max     18
_diffrn_reflns_limit_l_min     -29
_diffrn_reflns_limit_l_max     30
_diffrn_standards_number     0
_diffrn_standards_interval_count     0
_diffrn_standards_interval_time     0
_diffrn_standards_decay_%     0
_refine_special_details
;
Refinement of <i>F</i>^2^ against ALL reflections. The weighted <i>R</i>-factor
<i>wR</i> and goodness of fit <i>S</i> are based on <i>F</i>^2^, conventional
<i>R</i>-factors <i>R</i> are based on <i>F</i>, with <i>F</i> set to zero for
negative <i>F</i>^2^. The threshold expression of <i>F</i>^2^ >
\s(<i>F</i>^2^) is used only for calculating <i>R</i>-factors(gt) <i>etc</i>.
and is not relevant to the choice of reflections for refinement.
<i>R</i>-factors based on <i>F</i>^2^ are statistically about twice as large
as those based on <i>F</i>, and <i>R</i>- factors based on ALL data will be
even larger.
;
_reflns_number_total     5636
_reflns_number_gt     4321
_reflns_threshold_expression     I>2\s(I)
_refine_ls_structure_factor_coef     Fsqd
_refine_ls_matrix_type     full
_refine_ls_R_factor_all     0.0601
_refine_ls_R_factor_gt     0.0413
_refine_ls_wR_factor_gt     0.1120
_refine_ls_wR_factor_ref     0.1332
_refine_ls_goodness_of_fit_ref     1.102
_refine_ls_restrained_S_all     1.102
_refine_ls_number_reflns     5636
_refine_ls_number_parameters     382
_refine_ls_number_restraints     12
_refine_ls_hydrogen_treatment     mixed
_refine_ls_weighting_scheme     calc
_refine_ls_weighting_details
         'calc w=1/[\s^2^(Fo^2^)+(0.0737P)^2^+0.0226P] where P=(Fo^2^+2Fc^2^)/3'
_atom_sites_solution_hydrogens     geom
_atom_sites_solution_primary     direct
_atom_sites_solution_secondary     difmap
_refine_ls_shift/su_max     0.001
_refine_ls_shift/su_mean     0.000
_refine_diff_density_max     0.457
_refine_diff_density_min     -0.472
_refine_ls_extinction_method     none
_refine_ls_extinction_coef     ?
loop_
    _atom_type_symbol
    _atom_type_description
    _atom_type_scat_dispersion_real
    _atom_type_scat_dispersion_imag
    _atom_type_scat_source
    'C' 'C' 0.0033 0.0016
                         'International Tables Vol C Tables 4.2.6.8 and 6.1.1.4'
    'H' 'H' 0.0000 0.0000
                         'International Tables Vol C Tables 4.2.6.8 and 6.1.1.4'
    'N' 'N' 0.0061 0.0033
                         'International Tables Vol C Tables 4.2.6.8 and 6.1.1.4'
    'O' 'O' 0.0106 0.0060
                         'International Tables Vol C Tables 4.2.6.8 and 6.1.1.4'
    'Ni' 'Ni' 0.3393 1.1124
                         'International Tables Vol C Tables 4.2.6.8 and 6.1.1.4'
_computing_data_collection     'SMART (Bruker, 1998)'
_computing_cell_refinement     'SAINT (Bruker, 1998)'
_computing_data_reduction     'SAINT (Bruker, 1998)'
_computing_structure_solution     'SHELXS97 (Sheldrick, 2008)'
_computing_structure_refinement     'SHELXL97 (Sheldrick, 2008)'
_computing_molecular_graphics     'SHELXTL-Plus (Sheldrick, 2008)'
_computing_publication_material     'SHELXTL-Plus (Sheldrick, 2008)'
loop_
    _atom_site_type_symbol
    _atom_site_label
    _atom_site_fract_x
    _atom_site_fract_y
    _atom_site_fract_z
    _atom_site_U_iso_or_equiv
    _atom_site_adp_type
    _atom_site_calc_flag
    _atom_site_refinement_flags
    _atom_site_occupancy
    _atom_site_disorder_assembly
    _atom_site_disorder_group
    Ni Ni1 0.27952(4) 0.16490(2) -0.000262(12) 0.02453(12) Uani d . 1 . .
    O O3 0.8856(3) 0.08862(13) 0.10988(7) 0.0376(5) Uani d . 1 . .
    O O8 0.8695(3) 0.49129(14) 0.26041(8) 0.0426(5) Uani d . 1 . .
    O O5 0.7531(3) 0.27133(14) 0.41536(7) 0.0373(5) Uani d . 1 . .
    O O6 0.5963(3) 0.36870(14) 0.35586(8) 0.0399(5) Uani d . 1 . .
    O O7 0.9935(3) 0.42968(14) 0.34205(8) 0.0401(5) Uani d . 1 . .
    H H7 1.0005 0.4878 0.3514 0.060 Uiso calc R 1 . .
    O O4 0.7696(3) 0.23715(14) 0.09583(8) 0.0441(5) Uani d . 1 . .
    O O1 0.6022(3) -0.02746(14) 0.22071(9) 0.0508(6) Uani d . 1 . .
    H H1 0.5256 -0.0589 0.2024 0.076 Uiso calc R 1 . .
    C C14 0.6501(3) 0.19162(17) 0.27782(10) 0.0236(5) Uani d . 1 . .
    H H14 0.5749 0.1518 0.3031 0.028 Uiso calc R 1 . .
    O O4W 0.0076(3) 0.13193(18) -0.00734(9) 0.0413(5) Uani d D 1 . .
    C C18 0.8609(3) 0.19220(16) 0.19325(9) 0.0232(5) Uani d . 1 . .
    H H18 0.9876 0.1783 0.2026 0.028 Uiso calc R 1 . .
    C C23 0.7086(3) 0.30189(18) 0.36551(10) 0.0261(5) Uani d . 1 . .
    O O2 0.5126(3) 0.09191(15) 0.16145(9) 0.0502(6) Uani d . 1 . .
    C C5 0.2366(5) 0.5506(2) 0.02235(17) 0.0571(9) Uani d . 1 . .
    H H5 0.2348 0.6111 0.0413 0.069 Uiso calc R 1 . .
    O O3W 0.3341(3) 0.06193(16) -0.06306(9) 0.0455(5) Uani d D 1 . .
    C C17 0.8282(3) 0.30067(16) 0.20957(9) 0.0215(5) Uani d . 1 . .
    H H17 0.8902 0.3447 0.1829 0.026 Uiso calc R 1 . .
    N N2 0.2543(3) 0.27843(15) -0.06039(8) 0.0270(4) Uani d . 1 . .
    C C13 0.7483(3) 0.12471(17) 0.23318(10) 0.0243(5) Uani d . 1 . .
    H H13 0.8303 0.0807 0.2547 0.029 Uiso calc R 1 . .
    C C19 0.5369(3) 0.26471(17) 0.24367(10) 0.0268(5) Uani d . 1 . .
    H H19 0.4132 0.2699 0.2472 0.032 Uiso calc R 1 . .
    N N1 0.2510(3) 0.28369(16) 0.05628(8) 0.0284(5) Uani d . 1 . .
    O O1W 0.5511(3) 0.17925(18) 0.00568(9) 0.0436(5) Uani d D 1 . .
    C C16 0.9011(3) 0.31475(16) 0.27256(10) 0.0232(5) Uani d . 1 . .
    H H16 1.0243 0.2893 0.2733 0.028 Uiso calc R 1 . .
    C C12 0.2464(3) 0.37093(19) 0.02772(11) 0.0292(5) Uani d . 1 . .
    C C20 0.6303(3) 0.32107(17) 0.20793(10) 0.0268(5) Uani d . 1 . .
    H H20 0.5774 0.3688 0.1841 0.032 Uiso calc R 1 . .
    C C22 0.8323(4) 0.17204(18) 0.12814(10) 0.0270(5) Uani d . 1 . .
    C C15 0.7941(3) 0.24788(16) 0.31430(9) 0.0236(5) Uani d . 1 . .
    H H15 0.8781 0.1991 0.3307 0.028 Uiso calc R 1 . .
    C C4 0.2392(4) 0.4628(2) 0.05558(13) 0.0421(7) Uani d . 1 . .
    C C24 0.9147(4) 0.42251(18) 0.29031(10) 0.0286(5) Uani d . 1 . .
    C C21 0.6078(4) 0.06232(17) 0.20067(11) 0.0291(5) Uani d . 1 . .
    O O2W 0.2891(4) 0.05750(18) 0.06329(10) 0.0535(6) Uani d D 1 . .
    C C11 0.2481(4) 0.36777(18) -0.03492(11) 0.0295(5) Uani d . 1 . .
    C C9 0.2349(4) 0.3574(2) -0.15295(12) 0.0400(7) Uani d . 1 . .
    H H9 0.2291 0.3514 -0.1933 0.048 Uiso calc R 1 . .
    C C2 0.2350(4) 0.3740(3) 0.14546(12) 0.0435(7) Uani d . 1 . .
    H H2 0.2317 0.3726 0.1859 0.052 Uiso calc R 1 . .
    C C1 0.2445(4) 0.2857(2) 0.11400(11) 0.0377(6) Uani d . 1 . .
    H H1A 0.2464 0.2264 0.1343 0.045 Uiso calc R 1 . .
    C C8 0.2324(4) 0.4475(2) -0.12781(13) 0.0440(7) Uani d . 1 . .
    H H8 0.2249 0.5037 -0.1509 0.053 Uiso calc R 1 . .
    C C7 0.2409(4) 0.4560(2) -0.06704(13) 0.0410(7) Uani d . 1 . .
    C C3 0.2306(4) 0.4607(2) 0.11710(14) 0.0491(8) Uani d . 1 . .
    H H3 0.2219 0.5192 0.1379 0.059 Uiso calc R 1 . .
    C C10 0.2463(4) 0.2735(2) -0.11797(11) 0.0330(6) Uani d . 1 . .
    H H10 0.2484 0.2120 -0.1357 0.040 Uiso calc R 1 . .
    C C6 0.2366(5) 0.5477(2) -0.03657(17) 0.0603(10) Uani d . 1 . .
    H H6 0.2338 0.6063 -0.0575 0.072 Uiso calc R 1 . .
    H HW11 0.608(4) 0.203(2) 0.0338(8) 0.035(8) Uiso d D 1 . .
    H HW12 0.618(4) 0.190(2) -0.0236(9) 0.063(11) Uiso d D 1 . .
    H HW41 -0.045(6) 0.163(3) -0.0348(13) 0.12(2) Uiso d D 1 . .
    H HW42 -0.063(5) 0.128(3) 0.0208(12) 0.086(14) Uiso d D 1 . .
    H HW31 0.273(4) 0.017(2) -0.0808(14) 0.068(12) Uiso d D 1 . .
    H HW32 0.418(4) 0.072(3) -0.0868(14) 0.081 Uiso d D 1 . .
    H HW21 0.191(3) 0.045(3) 0.0794(16) 0.081 Uiso d D 1 . .
    H HW22 0.370(4) 0.051(3) 0.0900(14) 0.096(16) Uiso d D 1 . .
loop_
    _atom_site_aniso_label
    _atom_site_aniso_U_11
    _atom_site_aniso_U_22
    _atom_site_aniso_U_33
    _atom_site_aniso_U_12
    _atom_site_aniso_U_13
    _atom_site_aniso_U_23
    Ni1 0.02791(19) 0.02203(18) 0.02354(18) 0.00082(12) -0.00149(13) 0.00083(12)
    O3 0.0548(13) 0.0316(10) 0.0263(9) 0.0051(9) -0.0030(9) -0.0066(8)
    O8 0.0632(14) 0.0291(10) 0.0349(10) -0.0053(9) -0.0107(9) 0.0035(8)
    O5 0.0533(13) 0.0376(11) 0.0210(8) 0.0078(9) 0.0010(8) 0.0027(8)
    O6 0.0540(13) 0.0357(11) 0.0300(10) 0.0183(9) 0.0041(9) 0.0010(8)
    O7 0.0578(13) 0.0266(9) 0.0351(10) -0.0064(9) -0.0133(9) -0.0012(8)
    O4 0.0745(16) 0.0287(10) 0.0282(9) -0.0031(9) -0.0150(9) 0.0067(8)
    O1 0.0688(16) 0.0326(11) 0.0503(12) -0.0225(10) -0.0133(11) 0.0088(9)
    C14 0.0260(12) 0.0218(11) 0.0231(11) -0.0028(9) 0.0042(9) 0.0010(9)
    O4W 0.0308(11) 0.0613(14) 0.0319(11) -0.0050(10) 0.0007(9) 0.0032(10)
    C18 0.0272(12) 0.0215(11) 0.0210(11) 0.0011(9) -0.0003(9) 0.0019(9)
    C23 0.0334(14) 0.0245(12) 0.0206(11) -0.0027(10) 0.0019(10) -0.0002(9)
    O2 0.0563(14) 0.0408(12) 0.0521(13) -0.0081(10) -0.0261(11) 0.0006(10)
    C5 0.072(2) 0.0250(16) 0.074(2) 0.0029(14) -0.0051(19) -0.0120(16)
    O3W 0.0501(14) 0.0389(12) 0.0476(12) -0.0010(10) 0.0042(10) -0.0199(10)
    C17 0.0268(12) 0.0186(11) 0.0192(10) -0.0039(9) 0.0000(9) 0.0021(9)
    N2 0.0311(11) 0.0262(11) 0.0236(10) 0.0009(8) -0.0011(8) 0.0011(8)
    C13 0.0299(13) 0.0205(11) 0.0226(11) -0.0002(9) 0.0005(10) 0.0006(9)
    C19 0.0237(12) 0.0268(12) 0.0297(12) 0.0013(9) -0.0028(10) -0.0004(10)
    N1 0.0308(12) 0.0314(12) 0.0229(10) 0.0003(9) -0.0014(8) -0.0016(9)
    O1W 0.0281(11) 0.0796(17) 0.0229(10) -0.0082(10) -0.0016(8) -0.0010(10)
    C16 0.0246(12) 0.0229(12) 0.0219(11) -0.0008(9) -0.0010(9) -0.0004(9)
    C12 0.0309(14) 0.0259(12) 0.0307(13) 0.0002(10) -0.0022(10) -0.0028(11)
    C20 0.0303(13) 0.0246(12) 0.0252(12) 0.0038(10) -0.0053(10) 0.0012(9)
    C22 0.0356(14) 0.0270(13) 0.0182(11) -0.0044(10) 0.0003(10) -0.0001(9)
    C15 0.0276(12) 0.0202(11) 0.0228(11) 0.0023(9) -0.0018(9) 0.0005(9)
    C4 0.0464(18) 0.0324(15) 0.0469(17) 0.0038(12) -0.0076(13) -0.0126(13)
    C24 0.0358(14) 0.0268(13) 0.0231(12) -0.0106(10) 0.0023(10) -0.0009(10)
    C21 0.0374(15) 0.0211(12) 0.0289(13) -0.0029(10) 0.0038(11) -0.0007(10)
    O2W 0.0576(15) 0.0490(13) 0.0531(14) -0.0126(12) -0.0113(12) 0.0219(11)
    C11 0.0322(14) 0.0238(12) 0.0322(13) 0.0004(10) -0.0035(11) 0.0015(10)
    C9 0.0369(16) 0.0559(19) 0.0270(13) 0.0007(13) -0.0006(12) 0.0105(13)
    C2 0.0333(16) 0.069(2) 0.0281(14) 0.0083(14) -0.0010(11) -0.0159(14)
    C1 0.0351(15) 0.0514(18) 0.0266(13) 0.0016(13) 0.0000(11) -0.0016(12)
    C8 0.0439(17) 0.0444(18) 0.0434(16) -0.0051(13) -0.0035(13) 0.0230(14)
    C7 0.0465(18) 0.0266(14) 0.0497(17) -0.0016(12) -0.0031(14) 0.0085(12)
    C3 0.0481(19) 0.052(2) 0.0463(17) 0.0107(14) -0.0071(14) -0.0260(16)
    C10 0.0334(14) 0.0390(15) 0.0264(12) 0.0019(11) -0.0015(11) 0.0001(11)
    C6 0.082(3) 0.0236(15) 0.075(2) 0.0015(15) -0.007(2) 0.0080(16)
_geom_special_details
;
All e.s.d.'s (except the e.s.d. in the dihedral angle between two l.s. planes)
are estimated using the full covariance matrix. The cell e.s.d.'s are taken
into account individually in the estimation of e.s.d.'s in distances, angles
and torsion angles; correlations between e.s.d.'s in cell parameters are only
used when they are defined by crystal symmetry. An approximate (isotropic)
treatment of cell e.s.d.'s is used for estimating e.s.d.'s involving l.s.
planes.
;
loop_
    _geom_bond_atom_site_label_1
    _geom_bond_atom_site_label_2
    _geom_bond_site_symmetry_2
    _geom_bond_distance
    _geom_bond_publ_flag
    Ni1 O1W . 2.033(2) ?
    Ni1 O3W . 2.058(2) ?
    Ni1 O2W . 2.064(2) ?
    Ni1 N2 . 2.076(2) ?
    Ni1 O4W . 2.076(2) ?
    Ni1 N1 . 2.086(2) ?
    O3 C22 . 1.275(3) ?
    O8 C24 . 1.203(3) ?
    O5 C23 . 1.255(3) ?
    O6 C23 . 1.250(3) ?
    O7 C24 . 1.315(3) ?
    O7 H7 . 0.8200 ?
    O4 C22 . 1.238(3) ?
    O1 C21 . 1.305(3) ?
    O1 H1 . 0.8200 ?
    C14 C19 . 1.509(3) ?
    C14 C15 . 1.545(3) ?
    C14 C13 . 1.566(3) ?
    C14 H14 . 0.9800 ?
    O4W HW41 . 0.845(18) ?
    O4W HW42 . 0.849(18) ?
    C18 C22 . 1.530(3) ?
    C18 C17 . 1.541(3) ?
    C18 C13 . 1.558(3) ?
    C18 H18 . 0.9800 ?
    C23 C15 . 1.539(3) ?
    O2 C21 . 1.201(3) ?
    C5 C6 . 1.355(6) ?
    C5 C4 . 1.416(4) ?
    C5 H5 . 0.9300 ?
    O3W HW31 . 0.863(17) ?
    O3W HW32 . 0.850(17) ?
    C17 C20 . 1.499(3) ?
    C17 C16 . 1.544(3) ?
    C17 H17 . 0.9800 ?
    N2 C10 . 1.325(3) ?
    N2 C11 . 1.349(3) ?
    C13 C21 . 1.526(3) ?
    C13 H13 . 0.9800 ?
    C19 C20 . 1.332(3) ?
    C19 H19 . 0.9300 ?
    N1 C1 . 1.329(3) ?
    N1 C12 . 1.355(3) ?
    O1W HW11 . 0.828(16) ?
    O1W HW12 . 0.859(17) ?
    C16 C24 . 1.522(3) ?
    C16 C15 . 1.556(3) ?
    C16 H16 . 0.9800 ?
    C12 C4 . 1.404(4) ?
    C12 C11 . 1.441(4) ?
    C20 H20 . 0.9300 ?
    C15 H15 . 0.9800 ?
    C4 C3 . 1.417(4) ?
    O2W HW21 . 0.844(18) ?
    O2W HW22 . 0.853(18) ?
    C11 C7 . 1.408(4) ?
    C9 C8 . 1.353(4) ?
    C9 C10 . 1.396(4) ?
    C9 H9 . 0.9300 ?
    C2 C3 . 1.346(5) ?
    C2 C1 . 1.403(4) ?
    C2 H2 . 0.9300 ?
    C1 H1A . 0.9300 ?
    C8 C7 . 1.401(4) ?
    C8 H8 . 0.9300 ?
    C7 C6 . 1.430(4) ?
    C3 H3 . 0.9300 ?
    C10 H10 . 0.9300 ?
    C6 H6 . 0.9300 ?
loop_
    _geom_angle_atom_site_label_1
    _geom_angle_atom_site_label_2
    _geom_angle_atom_site_label_3
    _geom_angle_site_symmetry_1
    _geom_angle_site_symmetry_3
    _geom_angle
    _geom_angle_publ_flag
    O1W Ni1 O3W . . 84.11(9) ?
    O1W Ni1 O2W . . 90.27(10) ?
    O3W Ni1 O2W . . 90.69(11) ?
    O1W Ni1 N2 . . 92.61(9) ?
    O3W Ni1 N2 . . 93.10(9) ?
    O2W Ni1 N2 . . 175.45(10) ?
    O1W Ni1 O4W . . 173.00(9) ?
    O3W Ni1 O4W . . 90.51(9) ?
    O2W Ni1 O4W . . 85.31(10) ?
    N2 Ni1 O4W . . 92.15(9) ?
    O1W Ni1 N1 . . 90.11(9) ?
    O3W Ni1 N1 . . 171.03(9) ?
    O2W Ni1 N1 . . 96.20(10) ?
    N2 Ni1 N1 . . 80.28(9) ?
    O4W Ni1 N1 . . 95.75(9) ?
    C24 O7 H7 . . 109.5 ?
    C21 O1 H1 . . 109.5 ?
    C19 C14 C15 . . 109.06(19) ?
    C19 C14 C13 . . 107.77(18) ?
    C15 C14 C13 . . 108.25(19) ?
    C19 C14 H14 . . 110.6 ?
    C15 C14 H14 . . 110.6 ?
    C13 C14 H14 . . 110.6 ?
    Ni1 O4W HW41 . . 112(3) ?
    Ni1 O4W HW42 . . 125(3) ?
    HW41 O4W HW42 . . 108(3) ?
    C22 C18 C17 . . 112.97(19) ?
    C22 C18 C13 . . 114.05(19) ?
    C17 C18 C13 . . 109.14(18) ?
    C22 C18 H18 . . 106.7 ?
    C17 C18 H18 . . 106.7 ?
    C13 C18 H18 . . 106.7 ?
    O6 C23 O5 . . 124.1(2) ?
    O6 C23 C15 . . 119.9(2) ?
    O5 C23 C15 . . 115.8(2) ?
    C6 C5 C4 . . 121.0(3) ?
    C6 C5 H5 . . 119.5 ?
    C4 C5 H5 . . 119.5 ?
    Ni1 O3W HW31 . . 135(2) ?
    Ni1 O3W HW32 . . 120(2) ?
    HW31 O3W HW32 . . 102(2) ?
    C20 C17 C18 . . 109.41(19) ?
    C20 C17 C16 . . 108.71(18) ?
    C18 C17 C16 . . 107.02(18) ?
    C20 C17 H17 . . 110.5 ?
    C18 C17 H17 . . 110.5 ?
    C16 C17 H17 . . 110.5 ?
    C10 N2 C11 . . 118.6(2) ?
    C10 N2 Ni1 . . 128.91(18) ?
    C11 N2 Ni1 . . 112.52(16) ?
    C21 C13 C18 . . 114.28(19) ?
    C21 C13 C14 . . 108.5(2) ?
    C18 C13 C14 . . 108.22(18) ?
    C21 C13 H13 . . 108.6 ?
    C18 C13 H13 . . 108.6 ?
    C14 C13 H13 . . 108.6 ?
    C20 C19 C14 . . 113.9(2) ?
    C20 C19 H19 . . 123.0 ?
    C14 C19 H19 . . 123.0 ?
    C1 N1 C12 . . 117.7(2) ?
    C1 N1 Ni1 . . 130.1(2) ?
    C12 N1 Ni1 . . 112.11(16) ?
    Ni1 O1W HW11 . . 125.5(19) ?
    Ni1 O1W HW12 . . 124(2) ?
    HW11 O1W HW12 . . 105(2) ?
    C24 C16 C17 . . 112.92(19) ?
    C24 C16 C15 . . 115.33(19) ?
    C17 C16 C15 . . 109.46(19) ?
    C24 C16 H16 . . 106.1 ?
    C17 C16 H16 . . 106.1 ?
    C15 C16 H16 . . 106.1 ?
    N1 C12 C4 . . 123.9(2) ?
    N1 C12 C11 . . 117.2(2) ?
    C4 C12 C11 . . 118.9(2) ?
    C19 C20 C17 . . 114.0(2) ?
    C19 C20 H20 . . 123.0 ?
    C17 C20 H20 . . 123.0 ?
    O4 C22 O3 . . 123.6(2) ?
    O4 C22 C18 . . 119.9(2) ?
    O3 C22 C18 . . 116.4(2) ?
    C23 C15 C14 . . 110.8(2) ?
    C23 C15 C16 . . 114.98(19) ?
    C14 C15 C16 . . 108.26(18) ?
    C23 C15 H15 . . 107.5 ?
    C14 C15 H15 . . 107.5 ?
    C16 C15 H15 . . 107.5 ?
    C12 C4 C5 . . 120.2(3) ?
    C12 C4 C3 . . 116.1(3) ?
    C5 C4 C3 . . 123.7(3) ?
    O8 C24 O7 . . 124.8(2) ?
    O8 C24 C16 . . 125.3(2) ?
    O7 C24 C16 . . 109.8(2) ?
    O2 C21 O1 . . 123.7(2) ?
    O2 C21 C13 . . 124.4(2) ?
    O1 C21 C13 . . 112.0(2) ?
    Ni1 O2W HW21 . . 116(3) ?
    Ni1 O2W HW22 . . 127(3) ?
    HW21 O2W HW22 . . 105(2) ?
    N2 C11 C7 . . 122.7(2) ?
    N2 C11 C12 . . 117.5(2) ?
    C7 C11 C12 . . 119.8(2) ?
    C8 C9 C10 . . 119.6(3) ?
    C8 C9 H9 . . 120.2 ?
    C10 C9 H9 . . 120.2 ?
    C3 C2 C1 . . 120.0(3) ?
    C3 C2 H2 . . 120.0 ?
    C1 C2 H2 . . 120.0 ?
    N1 C1 C2 . . 122.4(3) ?
    N1 C1 H1A . . 118.8 ?
    C2 C1 H1A . . 118.8 ?
    C9 C8 C7 . . 120.0(3) ?
    C9 C8 H8 . . 120.0 ?
    C7 C8 H8 . . 120.0 ?
    C8 C7 C11 . . 116.9(3) ?
    C8 C7 C6 . . 124.0(3) ?
    C11 C7 C6 . . 119.1(3) ?
    C2 C3 C4 . . 119.9(3) ?
    C2 C3 H3 . . 120.0 ?
    C4 C3 H3 . . 120.0 ?
    N2 C10 C9 . . 122.3(3) ?
    N2 C10 H10 . . 118.9 ?
    C9 C10 H10 . . 118.9 ?
    C5 C6 C7 . . 121.0(3) ?
    C5 C6 H6 . . 119.5 ?
    C7 C6 H6 . . 119.5 ?
loop_
    _geom_torsion_atom_site_label_1
    _geom_torsion_atom_site_label_2
    _geom_torsion_atom_site_label_3
    _geom_torsion_atom_site_label_4
    _geom_torsion_site_symmetry_1
    _geom_torsion_site_symmetry_2
    _geom_torsion_site_symmetry_3
    _geom_torsion_site_symmetry_4
    _geom_torsion
    _geom_torsion_publ_flag
    C22 C18 C17 C20 . . . . 74.5(2) ?
    C13 C18 C17 C20 . . . . -53.5(2) ?
    C22 C18 C17 C16 . . . . -167.88(19) ?
    C13 C18 C17 C16 . . . . 64.1(2) ?
    O1W Ni1 N2 C10 . . . . 94.5(2) ?
    O3W Ni1 N2 C10 . . . . 10.3(2) ?
    O2W Ni1 N2 C10 . . . . -136.3(11) ?
    O4W Ni1 N2 C10 . . . . -80.4(2) ?
    N1 Ni1 N2 C10 . . . . -175.8(2) ?
    O1W Ni1 N2 C11 . . . . -84.57(18) ?
    O3W Ni1 N2 C11 . . . . -168.81(18) ?
    O2W Ni1 N2 C11 . . . . 44.7(12) ?
    O4W Ni1 N2 C11 . . . . 100.56(18) ?
    N1 Ni1 N2 C11 . . . . 5.09(17) ?
    C22 C18 C13 C21 . . . . -9.4(3) ?
    C17 C18 C13 C21 . . . . 118.0(2) ?
    C22 C18 C13 C14 . . . . -130.4(2) ?
    C17 C18 C13 C14 . . . . -3.0(3) ?
    C19 C14 C13 C21 . . . . -67.1(2) ?
    C15 C14 C13 C21 . . . . 175.12(19) ?
    C19 C14 C13 C18 . . . . 57.4(2) ?
    C15 C14 C13 C18 . . . . -60.4(2) ?
    C15 C14 C19 C20 . . . . 58.8(3) ?
    C13 C14 C19 C20 . . . . -58.5(3) ?
    O1W Ni1 N1 C1 . . . . -89.4(2) ?
    O3W Ni1 N1 C1 . . . . -139.2(5) ?
    O2W Ni1 N1 C1 . . . . 0.8(3) ?
    N2 Ni1 N1 C1 . . . . 177.9(3) ?
    O4W Ni1 N1 C1 . . . . 86.7(2) ?
    O1W Ni1 N1 C12 . . . . 87.52(18) ?
    O3W Ni1 N1 C12 . . . . 37.8(6) ?
    O2W Ni1 N1 C12 . . . . 177.81(18) ?
    N2 Ni1 N1 C12 . . . . -5.11(16) ?
    O4W Ni1 N1 C12 . . . . -96.31(18) ?
    C20 C17 C16 C24 . . . . -74.2(2) ?
    C18 C17 C16 C24 . . . . 167.72(19) ?
    C20 C17 C16 C15 . . . . 55.7(2) ?
    C18 C17 C16 C15 . . . . -62.3(2) ?
    C1 N1 C12 C4 . . . . 1.4(4) ?
    Ni1 N1 C12 C4 . . . . -175.9(2) ?
    C1 N1 C12 C11 . . . . -178.2(2) ?
    Ni1 N1 C12 C11 . . . . 4.4(3) ?
    C14 C19 C20 C17 . . . . -0.5(3) ?
    C18 C17 C20 C19 . . . . 58.8(3) ?
    C16 C17 C20 C19 . . . . -57.7(3) ?
    C17 C18 C22 O4 . . . . -7.5(3) ?
    C13 C18 C22 O4 . . . . 117.9(3) ?
    C17 C18 C22 O3 . . . . 168.6(2) ?
    C13 C18 C22 O3 . . . . -66.0(3) ?
    O6 C23 C15 C14 . . . . -63.2(3) ?
    O5 C23 C15 C14 . . . . 113.8(2) ?
    O6 C23 C15 C16 . . . . 60.0(3) ?
    O5 C23 C15 C16 . . . . -123.0(2) ?
    C19 C14 C15 C23 . . . . 72.3(2) ?
    C13 C14 C15 C23 . . . . -170.72(18) ?
    C19 C14 C15 C16 . . . . -54.7(2) ?
    C13 C14 C15 C16 . . . . 62.3(2) ?
    C24 C16 C15 C23 . . . . 3.4(3) ?
    C17 C16 C15 C23 . . . . -125.2(2) ?
    C24 C16 C15 C14 . . . . 127.9(2) ?
    C17 C16 C15 C14 . . . . -0.7(3) ?
    N1 C12 C4 C5 . . . . 179.4(3) ?
    C11 C12 C4 C5 . . . . -1.0(4) ?
    N1 C12 C4 C3 . . . . -2.1(4) ?
    C11 C12 C4 C3 . . . . 177.5(3) ?
    C6 C5 C4 C12 . . . . 1.6(6) ?
    C6 C5 C4 C3 . . . . -176.8(4) ?
    C17 C16 C24 O8 . . . . 2.3(4) ?
    C15 C16 C24 O8 . . . . -124.5(3) ?
    C17 C16 C24 O7 . . . . -173.9(2) ?
    C15 C16 C24 O7 . . . . 59.2(3) ?
    C18 C13 C21 O2 . . . . -42.5(4) ?
    C14 C13 C21 O2 . . . . 78.3(3) ?
    C18 C13 C21 O1 . . . . 137.8(2) ?
    C14 C13 C21 O1 . . . . -101.3(2) ?
    C10 N2 C11 C7 . . . . -2.6(4) ?
    Ni1 N2 C11 C7 . . . . 176.5(2) ?
    C10 N2 C11 C12 . . . . 176.5(2) ?
    Ni1 N2 C11 C12 . . . . -4.4(3) ?
    N1 C12 C11 N2 . . . . -0.1(4) ?
    C4 C12 C11 N2 . . . . -179.7(2) ?
    N1 C12 C11 C7 . . . . 179.1(2) ?
    C4 C12 C11 C7 . . . . -0.6(4) ?
    C12 N1 C1 C2 . . . . -0.6(4) ?
    Ni1 N1 C1 C2 . . . . 176.2(2) ?
    C3 C2 C1 N1 . . . . 0.6(4) ?
    C10 C9 C8 C7 . . . . -0.1(5) ?
    C9 C8 C7 C11 . . . . -1.3(5) ?
    C9 C8 C7 C6 . . . . -179.1(3) ?
    N2 C11 C7 C8 . . . . 2.7(4) ?
    C12 C11 C7 C8 . . . . -176.4(3) ?
    N2 C11 C7 C6 . . . . -179.3(3) ?
    C12 C11 C7 C6 . . . . 1.6(4) ?
    C1 C2 C3 C4 . . . . -1.3(5) ?
    C12 C4 C3 C2 . . . . 2.0(5) ?
    C5 C4 C3 C2 . . . . -179.6(3) ?
    C11 N2 C10 C9 . . . . 1.1(4) ?
    Ni1 N2 C10 C9 . . . . -177.9(2) ?
    C8 C9 C10 N2 . . . . 0.2(4) ?
    C4 C5 C6 C7 . . . . -0.6(6) ?
    C8 C7 C6 C5 . . . . 176.8(4) ?
    C11 C7 C6 C5 . . . . -1.0(6) ?
loop_
    _geom_hbond_atom_site_label_D
    _geom_hbond_atom_site_label_H
    _geom_hbond_atom_site_label_A
    _geom_hbond_site_symmetry_A
    _geom_hbond_distance_DH
    _geom_hbond_distance_HA
    _geom_hbond_distance_DA
    _geom_hbond_angle_DHA
    O7 H7 O3 2_755 0.82 1.83 2.576(3) 151.0
    O1 H1 O6 2_645 0.82 1.88 2.670(3) 163.1
    O1W HW11 O4 . 0.828(16) 1.897(18) 2.716(3) 170(3)
    O1W HW12 O5 4_565 0.859(17) 1.828(18) 2.682(3) 173(3)
    O4W HW41 O5 4_465 0.845(18) 2.07(3) 2.879(3) 161(4)
    O4W HW42 O3 1_455 0.849(18) 2.16(2) 2.926(3) 150(4)
    O3W HW31 O3 3_655 0.863(17) 1.958(17) 2.814(3) 171(3)
    O3W HW32 O6 4_565 0.850(17) 2.060(19) 2.893(3) 166(4)
    O2W HW21 O3 1_455 0.844(18) 2.47(2) 3.244(4) 153(4)
    O2W HW22 O2 . 0.853(18) 2.01(2) 2.806(3) 154(4)
