# Supplementary material for: Tetra­aqua­(1,10-phenanthroline)nickel(II) 3,6-dicarboxy­bicyclo­[2.2.2]oct-7-ene-2,5-dicarboxyl­ate
Source: Acta Crystallogr Sect E Struct Rep Online. 2009 Jul 22;65(Pt 8):m978. doi: 10.1107/S1600536809028190 (PMC2977452; doi:10.1107/S1600536809028190)
Supplement: Supplementary file 2 [file e-65-0m978-Isup2.hkl]

#
# h,k,l, Fc-squared, Fo-squared, sigma(Fo-squared) and status flag
#
data_I
_shelx_title ' MM in P2(1)/c'
_shelx_refln_list_code          4
_shelx_F_calc_maximum      353.32
_exptl_crystal_F_000      1232.00
_reflns_d_resolution_high  0.7501
 
loop_
 _symmetry_equiv_pos_as_xyz
 'x, y, z'
 '-x, y+1/2, -z+1/2'
 '-x, -y, -z'
 'x, -y-1/2, z-1/2'
 
_cell_length_a     7.4460
_cell_length_b    13.5830
_cell_length_c    22.9820
_cell_angle_alpha  90.000
_cell_angle_beta   91.549
_cell_angle_gamma  90.000
 
_shelx_F_squared_multiplier     1.000
 
loop_
 _refln_index_h
 _refln_index_k
 _refln_index_l
 _refln_F_squared_calc
 _refln_F_squared_meas
 _refln_F_squared_sigma
 _refln_observed_status
   1   0   0      234.84      182.36     13.90 o
   2   0   0   124835.31   126327.31   1869.22 o
   3   0   0      116.49      215.98     19.34 o
   4   0   0    29269.43    32104.20    513.08 o
   5   0   0       71.89       90.61     19.21 o
   6   0   0     6335.08     6901.12    168.33 o
   7   0   0      826.41      956.92     59.27 o
   8   0   0     2383.36     2201.21     99.58 o
   9   0   0       19.04       37.91     26.16 o
   1   1   0      557.53      513.99     32.35 o
   2   1   0     2380.98     2377.56     39.84 o
   3   1   0    37754.19    40956.13    502.03 o
   4   1   0     6181.35     6322.49     96.64 o
   5   1   0     4609.22     5053.56     89.76 o
   6   1   0      352.62      371.51     26.37 o
   7   1   0     1084.96     1125.98     45.96 o
   8   1   0      695.26      618.59     39.18 o
   9   1   0       77.12       33.59     18.60 o
   0   2   0     9837.77     9961.81    155.69 o
   1   2   0      656.99      631.93     18.06 o
   2   2   0     9359.02     9183.31    112.59 o
   3   2   0      249.83      244.25     14.54 o
   4   2   0     3388.56     3126.14     61.17 o
   5   2   0      300.97      259.16     19.69 o
   6   2   0      286.02      298.76     24.01 o
   7   2   0      291.64      307.49     27.12 o
   8   2   0        3.15        9.01     14.98 o
   9   2   0       86.66      117.12     26.14 o
   1   3   0     8859.77     9294.64     89.04 o
   2   3   0     1114.94     1057.29     18.28 o
   3   3   0     4133.98     4655.91     51.95 o
   4   3   0      118.31      120.86     13.37 o
   5   3   0        0.75       13.13      8.00 o
   6   3   0       30.06       16.60     11.56 o
   7   3   0      334.71      313.39     27.73 o
   8   3   0       89.06       83.86     41.20 o
   9   3   0        4.33      -11.63     20.92 o
   0   4   0       43.62       29.13      5.86 o
   1   4   0        7.53       13.70      3.59 o
   2   4   0     3294.71     3685.58     64.30 o
   3   4   0     2539.21     2523.14     35.53 o
   4   4   0      145.84      123.77     11.54 o
   5   4   0      423.88      419.38     20.32 o
   6   4   0        0.62        4.40      9.60 o
   7   4   0      456.42      450.32     25.66 o
   8   4   0       30.52       68.54     14.61 o
   9   4   0      101.06       76.14     17.77 o
   1   5   0     1176.26     1233.03     20.58 o
   2   5   0     1826.02     1814.43     27.58 o
   3   5   0     4676.65     4672.63     65.30 o
   4   5   0      547.18      561.05     18.15 o
   5   5   0     1562.43     1492.12     37.32 o
   6   5   0      595.68      608.85     26.84 o
   7   5   0       16.15       13.57      8.98 o
   8   5   0      197.44      179.38     20.77 o
   9   5   0        6.42       -1.35     15.16 o
   0   6   0      646.50      671.61     25.65 o
   1   6   0      209.19      219.35      9.67 o
   2   6   0     1798.87     1689.49     27.72 o
   3   6   0      825.83      816.12     20.45 o
   4   6   0      216.21      223.48     13.40 o
   5   6   0      775.12      778.10     24.03 o
   6   6   0       28.32       41.11     12.59 o
   7   6   0     1648.37     1663.29     47.50 o
   8   6   0        9.79        0.15     10.22 o
   9   6   0      353.99      262.73     44.61 o
   1   7   0     4710.40     4486.69     51.55 o
   2   7   0     1274.28     1293.64     25.12 o
   3   7   0     4368.08     4709.93     58.27 o
   4   7   0      543.60      567.13     26.00 o
   5   7   0     1798.70     1994.01     43.01 o
   6   7   0      315.80      353.61     22.84 o
   7   7   0       99.49       84.32     15.23 o
   8   7   0      114.04      125.23     22.83 o
   9   7   0       37.66       37.91     24.64 o
   0   8   0     4940.19     5275.97     84.25 o
   1   8   0       37.03       37.59      6.41 o
   2   8   0      267.32      268.46     18.30 o
   3   8   0     1171.68     1110.86     36.52 o
   4   8   0      608.87      655.72     22.44 o
   5   8   0      896.28      840.15     26.63 o
   6   8   0      230.79      230.69     20.51 o
   7   8   0      112.44      132.29     59.84 o
   8   8   0       42.85       29.40     16.06 o
   1   9   0     2695.12     2851.97     42.39 o
   2   9   0      115.77      129.67     10.63 o
   3   9   0      145.52      150.31     12.13 o
   4   9   0       63.23       65.18     11.29 o
   5   9   0        4.19        7.94     11.02 o
   6   9   0       10.58        0.29     12.71 o
   7   9   0       90.46      122.99     22.87 o
   8   9   0        0.96        8.53     13.77 o
   0  10   0     3158.28     2967.63     63.19 o
   1  10   0      318.51      351.80     15.68 o
   2  10   0     4044.19     3851.85     53.93 o
   3  10   0      719.84      642.23     22.93 o
   4  10   0     2954.63     3070.61     81.87 o
   5  10   0      156.14      194.96     19.59 o
   6  10   0      548.80      659.65     44.75 o
   7  10   0       11.00       19.09     16.41 o
   8  10   0        7.22       -7.08     23.00 o
   1  11   0      930.75     1012.21     31.67 o
   2  11   0      226.00      253.58     18.36 o
   3  11   0      732.88      866.66     31.27 o
   4  11   0     1408.77     1429.46     42.28 o
   5  11   0       64.31      101.47     16.20 o
   6  11   0      948.62      989.69     65.06 o
   7  11   0       17.97       -2.38     14.42 o
   0  12   0       89.85      133.20     28.18 o
   1  12   0        7.43        2.07      7.59 o
   2  12   0      300.70      273.43     24.65 o
   3  12   0       15.44       19.54     10.44 o
   4  12   0      104.94      112.33     16.05 o
   5  12   0     1125.57     1201.62     42.84 o
   6  12   0      143.40      138.95     16.89 o
   7  12   0      293.93      291.02     35.19 o
   1  13   0       54.63       37.92     14.50 o
   2  13   0      646.09      638.31     49.68 o
   3  13   0        3.97        0.80      9.48 o
   4  13   0      145.84      168.28     19.48 o
   5  13   0        4.67       16.67     11.55 o
   6  13   0      161.35      204.20     20.69 o
   0  14   0       49.45       40.19     22.12 o
   1  14   0      120.23      101.71     20.01 o
   2  14   0      163.80      164.80     24.17 o
   3  14   0       19.23       21.31     14.16 o
   4  14   0       15.58       26.78     16.62 o
   5  14   0       13.38       14.46     13.14 o
   6  14   0       18.50       41.23     14.47 o
   1  15   0      606.63      600.95     94.47 o
   2  15   0       79.55       48.26     17.70 o
   3  15   0      135.01      192.45     27.91 o
   4  15   0       20.73       17.97     18.58 o
   5  15   0       28.32       73.98     22.40 o
   0  16   0       88.15      104.13     30.71 o
   1  16   0       33.91       14.18     14.66 o
   2  16   0       83.86       92.84     21.98 o
   3  16   0        1.31        7.44     15.59 o
   4  16   0      329.36      309.79     48.53 o
   1  17   0     1702.16     1870.24    129.72 o
   2  17   0       10.11       16.70     16.13 o
   3  17   0      146.52      166.01     29.27 o
   0  18   0      141.42      101.35     35.13 o
   1  18   0       47.08       63.99     21.53 o
  -9   1   1      324.53      243.08     38.61 o
  -8   1   1      146.97      108.45     20.49 o
  -7   1   1     1423.54     1357.53     49.86 o
  -6   1   1      461.30      477.73     49.67 o
  -5   1   1     1475.95     1403.39     42.03 o
  -4   1   1      218.78      347.54     19.44 o
  -3   1   1     5505.64     6015.99    122.02 o
  -2   1   1    26746.89    27227.30    294.39 o
  -1   1   1     1098.69     1063.43     18.47 o
   0   1   1     5171.49     5371.26     63.93 o
   1   1   1      182.19      214.60     13.71 o
   2   1   1     3590.12     4139.56     59.77 o
   3   1   1     5347.84     5240.02     78.27 o
   4   1   1     2298.10     2254.77     50.00 o
   5   1   1     1771.47     1900.39     50.95 o
   6   1   1     1181.61     1133.42     42.39 o
   7   1   1     1321.96     1310.69     50.21 o
   8   1   1       88.81       49.35     48.47 o
   9   1   1       67.69       51.12     20.48 o
  -9   2   1       96.67       30.28     32.29 o
  -8   2   1      453.15      408.44     42.46 o
  -7   2   1      212.33      220.48     24.08 o
  -6   2   1     1293.37     1367.78     50.30 o
  -5   2   1        8.72       28.18     26.10 o
  -4   2   1     3606.93     3518.34     65.40 o
  -3   2   1       18.87       42.22     12.57 o
  -2   2   1      635.40      631.44     15.89 o
  -1   2   1      178.39      247.26      6.45 o
   0   2   1      236.17      206.11      7.01 o
   1   2   1     2600.22     2665.11     44.57 o
   2   2   1     8642.16     7859.50     81.03 o
   3   2   1     6095.83     6073.23    206.88 o
   4   2   1     8181.50     8015.52    116.17 o
   5   2   1      799.11      832.25     32.53 o
   6   2   1      560.44      584.18     31.43 o
   7   2   1      271.13      229.59     24.86 o
   8   2   1     1159.84     1059.75     48.99 o
   9   2   1      168.02      102.87     23.92 o
  -9   3   1      567.42      579.15     34.18 o
  -8   3   1       21.94       15.91     22.05 o
  -7   3   1     1264.48     1257.30     61.67 o
  -6   3   1        4.88       -3.60      8.75 o
  -5   3   1      338.87      354.96     38.35 o
  -4   3   1     2085.18     2236.12     69.57 o
  -3   3   1     1879.57     1852.85     28.50 o
  -2   3   1    10095.79    10223.87    188.93 o
  -1   3   1        7.32        8.60      2.82 o
   0   3   1    21448.63    22188.28    187.55 o
   1   3   1       94.69       83.10      4.98 o
   2   3   1      954.24     1044.02     18.55 o
   3   3   1       53.66       54.84      6.88 o
   4   3   1     3343.86     3442.02     66.18 o
   5   3   1     1368.75     1264.07     40.96 o
   6   3   1      445.96      471.58     29.53 o
   7   3   1     2145.69     2227.75    105.14 o
   8   3   1       30.00       20.70     15.01 o
   9   3   1       46.23       26.31     18.06 o
  -9   4   1      115.82      108.89     18.81 o
  -8   4   1      282.61      268.79     23.50 o
  -7   4   1       81.78       85.32     17.67 o
  -6   4   1      759.28      756.58     28.78 o
  -5   4   1       49.52       36.19      8.69 o
  -4   4   1     1507.43     1479.34     32.79 o
  -3   4   1      965.91      936.67     22.15 o
  -2   4   1       31.60       44.37      6.20 o
  -1   4   1     5050.78     5142.78     57.97 o
   0   4   1      152.90      149.46      6.57 o
   1   4   1      178.32      196.85      7.88 o
   2   4   1      764.97      726.60     20.79 o
   3   4   1      181.07      275.08     11.78 o
   4   4   1      805.13      829.62     22.16 o
   5   4   1      276.49      240.91     22.42 o
   6   4   1       35.17       26.86     11.37 o
   7   4   1       59.01       48.80     15.52 o
   8   4   1      293.10      248.90     34.57 o
   9   4   1        1.43        3.79     13.25 o
  -9   5   1       54.36       49.79     24.64 o
  -8   5   1      141.13      179.97     20.54 o
  -7   5   1      216.13      209.15     20.08 o
  -6   5   1      449.66      427.48     23.36 o
  -5   5   1      219.09      221.64     14.32 o
  -4   5   1      185.96      187.88     13.67 o
  -3   5   1       57.67       90.73      8.01 o
  -2   5   1      162.52      147.95      8.22 o
  -1   5   1       19.73       13.51      4.73 o
   0   5   1        3.98        5.89      3.88 o
   1   5   1     2995.62     2877.90     46.66 o
   2   5   1     5041.04     5250.24     55.53 o
   3   5   1       28.75       44.84      6.80 o
   4   5   1      154.29      171.04     11.59 o
   5   5   1      392.85      409.81     20.69 o
   6   5   1       30.95       32.18      9.64 o
   7   5   1      372.46      371.70     24.20 o
   8   5   1       69.55       68.27     14.68 o
   9   5   1       73.24       44.83     18.25 o
  -9   6   1       44.99       63.31     27.30 o
  -8   6   1        2.75        2.13     11.21 o
  -7   6   1       47.44       23.70     10.82 o
  -6   6   1        0.06       -6.62      6.62 o
  -5   6   1     1151.88     1107.67     32.85 o
  -4   6   1      475.27      490.43     19.26 o
  -3   6   1      422.35      467.32     15.56 o
  -2   6   1      326.93      374.35     12.69 o
  -1   6   1       47.58       55.59      7.30 o
   0   6   1     2066.98     1962.95     28.27 o
   1   6   1      811.77     1002.86     19.64 o
   2   6   1      466.06      430.37     13.90 o
   3   6   1     1035.70     1074.18     23.63 o
   4   6   1       77.10       62.65      8.85 o
   5   6   1      271.79      280.95     16.27 o
   6   6   1       35.00       15.73      9.36 o
   7   6   1       36.27       41.39     12.00 o
   8   6   1        7.06       16.26     12.06 o
   9   6   1       30.92      -12.26     18.07 o
  -9   7   1       52.23       31.72     24.01 o
  -8   7   1       20.72       10.52     37.98 o
  -7   7   1      194.05      202.81     58.51 o
  -6   7   1      100.92      141.01     16.18 o
  -5   7   1      518.04      496.21     20.78 o
  -4   7   1      506.67      552.90     24.63 o
  -3   7   1     1547.82     1481.31     34.24 o
  -2   7   1     1259.60     1184.58     24.35 o
  -1   7   1       33.84       26.61      5.19 o
   0   7   1      282.86      257.47     10.84 o
   1   7   1       16.31       19.24      4.92 o
   2   7   1      512.20      530.90     16.28 o
   3   7   1      201.70      199.94     11.99 o
   4   7   1     1399.72     1530.18     32.33 o
   5   7   1      406.31      368.36     18.31 o
   6   7   1      308.93      292.17     26.16 o
   7   7   1      458.96      474.10     28.15 o
   8   7   1       22.35        6.26     13.87 o
   9   7   1      165.10       73.30     29.32 o
  -8   8   1      645.35      663.42     69.19 o
  -7   8   1      345.05      330.59     32.79 o
  -6   8   1     1131.13     1273.24    102.43 o
  -5   8   1      841.30      899.25     26.94 o
  -4   8   1      545.01      613.94     23.22 o
  -3   8   1     3920.48     4036.81     64.28 o
  -2   8   1       53.01       78.85      8.27 o
  -1   8   1     5424.01     5589.93     62.34 o
   0   8   1      275.65      277.29     12.18 o
   1   8   1    12310.19    11994.87    110.87 o
   2   8   1      853.67      814.62     21.08 o
   3   8   1     2644.05     2772.77     46.40 o
   4   8   1     3302.24     3318.08     51.42 o
   5   8   1     1079.35     1130.38     30.68 o
   6   8   1      821.98      903.81     41.89 o
   7   8   1      183.50      224.21     27.44 o
   8   8   1      136.17      144.47     42.08 o
  -8   9   1       19.00       41.15     27.49 o
  -7   9   1      527.12      626.18     54.28 o
  -6   9   1       81.08       97.96     17.58 o
  -5   9   1      550.30      465.16     26.03 o
  -4   9   1     1587.33     1734.64     59.72 o
  -3   9   1      592.57      590.11     20.01 o
  -2   9   1     2349.03     2237.40     45.13 o
  -1   9   1      500.64      519.30     17.17 o
   0   9   1     5187.54     5090.51     60.33 o
   1   9   1      308.16      325.72     14.17 o
   2   9   1     3342.89     3237.07     47.07 o
   3   9   1     2650.69     2566.86     43.01 o
   4   9   1      362.96      360.17     19.23 o
   5   9   1     2570.41     2444.09     48.12 o
   6   9   1      250.84      298.36     24.15 o
   7   9   1     1552.41     1472.40     59.43 o
   8   9   1       42.81       31.96     16.73 o
  -8  10   1      128.23      168.08     43.35 o
  -7  10   1     1075.38     1078.77     54.23 o
  -6  10   1      212.28      218.65     22.44 o
  -5  10   1     1151.95     1189.19     40.22 o
  -4  10   1     1338.56     1282.69     38.62 o
  -3  10   1     4355.68     4259.56     71.32 o
  -2  10   1      930.97      851.62     23.50 o
  -1  10   1    14261.59    13933.17    130.66 o
   0  10   1      400.56      389.73     15.96 o
   1  10   1     4471.34     4562.82     59.02 o
   2  10   1      527.92      548.20     19.42 o
   3  10   1     9825.69    10181.56    107.47 o
   4  10   1      152.79      127.19     15.93 o
   5  10   1     2340.25     2488.21     66.81 o
   6  10   1       74.46       78.78     18.43 o
   7  10   1      376.71      388.54     36.54 o
   8  10   1       98.50       93.77     35.51 o
  -7  11   1       17.45       43.62     20.35 o
  -6  11   1      289.35      330.52     85.83 o
  -5  11   1      285.99      212.74     20.98 o
  -4  11   1     2157.24     2052.96     51.03 o
  -3  11   1      218.20      206.68     18.23 o
  -2  11   1     1944.08     1979.99     46.24 o
  -1  11   1       15.90       13.26      9.77 o
   0  11   1     3974.57     3905.31     71.52 o
   1  11   1        0.21        5.70      5.84 o
   2  11   1     2956.94     2805.40     46.59 o
   3  11   1      322.30      364.19     25.95 o
   4  11   1      780.87      782.15     58.53 o
   5  11   1       69.56       49.82     13.38 o
   6  11   1     1079.64     1067.46     45.95 o
   7  11   1      115.57      134.25     58.13 o
  -7  12   1      138.71       99.96     36.40 o
  -6  12   1        3.15        5.99     12.12 o
  -5  12   1      295.58      334.23     26.05 o
  -4  12   1      203.56      213.23     20.28 o
  -3  12   1       72.77       51.46     11.77 o
  -2  12   1      240.52      276.48     19.89 o
  -1  12   1       15.16        8.33      7.81 o
   0  12   1       69.13       69.61     12.17 o
   1  12   1       44.42       38.57     10.02 o
   2  12   1      473.69      538.53     39.12 o
   3  12   1      124.87      134.99     16.39 o
   4  12   1       35.17       31.43     11.32 o
   5  12   1       20.28        9.03     10.82 o
   6  12   1      660.73      775.83     76.70 o
   7  12   1       74.54       80.73     26.73 o
  -6  13   1      156.95      140.47     21.40 o
  -5  13   1        1.36       -4.78     10.37 o
  -4  13   1      575.33      549.26     30.16 o
  -3  13   1       23.44       47.26     12.54 o
  -2  13   1     1000.30     1049.65     36.31 o
  -1  13   1      135.79       87.38     13.89 o
   0  13   1     1997.43     2064.27     96.42 o
   1  13   1       44.21       64.53     16.68 o
   2  13   1     1167.35     1280.23     51.20 o
   3  13   1       34.68       25.85     10.91 o
   4  13   1      478.03      385.90     26.55 o
   5  13   1      109.72       83.59     17.18 o
   6  13   1       63.70       70.88     25.91 o
  -6  14   1      323.94      327.13     29.74 o
  -5  14   1      166.12      159.03     21.69 o
  -4  14   1      108.73      102.67     16.88 o
  -3  14   1      190.27      177.21     20.27 o
  -2  14   1      150.22      136.39     22.40 o
  -1  14   1      207.80      148.96     22.76 o
   0  14   1        9.57       -3.90     11.82 o
   1  14   1      616.39      566.58     36.93 o
   2  14   1      322.42      328.41     30.83 o
   3  14   1      567.70      693.17     42.31 o
   4  14   1      280.91      290.55     31.44 o
   5  14   1      197.81      171.99     42.02 o
   6  14   1       98.37      103.68     24.59 o
  -5  15   1      184.52      204.48     31.04 o
  -4  15   1      379.20      378.56     56.93 o
  -3  15   1        1.46       21.37     15.77 o
  -2  15   1     1634.21     1731.60    105.46 o
  -1  15   1      107.10      147.44     23.97 o
   0  15   1      581.65      613.04     39.94 o
   1  15   1        0.73        6.19     13.33 o
   2  15   1      333.20      294.14     31.40 o
   3  15   1       12.49        8.28     17.06 o
   4  15   1      206.69      248.52     32.07 o
   5  15   1      336.29      393.15     54.97 o
  -4  16   1      150.43      146.05     27.98 o
  -3  16   1       86.98       78.78     30.14 o
  -2  16   1       27.70        2.54     26.60 o
  -1  16   1      102.33       50.45     19.34 o
   0  16   1      125.04      156.15     25.33 o
   1  16   1      894.73      952.70     49.87 o
   2  16   1      197.03      213.00     29.57 o
   3  16   1      227.19      235.89     42.97 o
   4  16   1      305.49      367.24     50.42 o
  -3  17   1      179.37      235.54     32.79 o
  -2  17   1      177.74      125.01     25.21 o
  -1  17   1        2.46       -6.88     14.00 o
   0  17   1      137.42      183.89     28.55 o
   1  17   1        2.57       35.61     17.53 o
   2  17   1       69.84       60.71     21.74 o
   3  17   1       10.05        4.78     17.00 o
  -1  18   1       50.47       57.68     30.14 o
   0  18   1       22.10        7.08     17.75 o
   1  18   1       76.21      100.91     27.87 o
  -9   0   2      434.93      349.55     49.03 o
  -8   0   2       58.03       74.31     24.64 o
  -7   0   2     1559.19     1422.48     71.65 o
  -6   0   2     1501.44     1493.25     67.36 o
  -5   0   2      347.89      384.69     31.59 o
  -4   0   2    36515.43    40146.62    625.81 o
  -3   0   2     3592.69     3459.03     81.89 o
  -2   0   2    60031.75    64454.59    947.94 o
   0   0   2     8394.91        0.51      0.88 o
   1   0   2      102.81       69.13      7.58 o
   2   0   2    33750.47    33783.10    512.45 o
   3   0   2    13740.58    13249.85    230.38 o
   4   0   2    21023.49    22968.51    384.06 o
   5   0   2     4233.83     4093.68    112.35 o
   6   0   2     1971.23     2131.45     84.04 o
   7   0   2     2189.73     2050.95     89.85 o
   8   0   2       62.29       32.60     21.10 o
   9   0   2       11.73        5.06     24.26 o
  -9   1   2      185.67      228.05     29.98 o
  -8   1   2      281.03      272.52     28.68 o
  -7   1   2      347.87      368.29     28.77 o
  -6   1   2     1902.01     1852.00     53.32 o
  -5   1   2      850.09      917.72     47.33 o
  -4   1   2     4765.47     4765.92    164.48 o
  -3   1   2      183.50      197.35     12.88 o
  -2   1   2      483.78      553.52     16.68 o
  -1   1   2    44930.86    45696.49    590.81 o
   0   1   2        4.65        6.22      1.44 o
   1   1   2    56513.30    57145.57    490.30 o
   2   1   2       82.70      122.18     21.61 o
   3   1   2    15694.95    16729.79    226.53 o
   4   1   2     1389.99     1381.22     38.50 o
   5   1   2      452.48      518.62     50.74 o
   6   1   2      395.59      420.58     28.29 o
   7   1   2      330.04      404.18     47.90 o
   8   1   2      455.25      522.05     37.69 o
   9   1   2       31.42       26.40     18.40 o
  -9   2   2      273.72      255.03     35.89 o
  -8   2   2        3.36        2.54     12.59 o
  -7   2   2      486.66      449.32     30.75 o
  -6   2   2      768.55      713.86     33.18 o
  -5   2   2      123.74      157.77     16.75 o
  -4   2   2     1197.13     1356.45     36.96 o
  -3   2   2      624.03      524.14     40.25 o
  -2   2   2     1084.02      971.82     19.42 o
  -1   2   2        0.34       -2.81      2.81 o
   0   2   2      470.25      551.21      9.63 o
   1   2   2      634.22      620.55     13.19 o
   2   2   2     1989.33     1998.50     30.67 o
   3   2   2      120.85      115.12     11.66 o
   4   2   2      331.15      366.89     20.49 o
   5   2   2      340.11      326.85     34.12 o
   6   2   2      759.62      783.73     35.87 o
   7   2   2      941.73      876.09     99.90 o
   8   2   2      149.93      106.44     21.41 o
   9   2   2       96.22       67.11     22.54 o
  -9   3   2        0.11       -4.46     11.61 o
  -8   3   2        6.69        0.80     13.08 o
  -7   3   2       20.91       21.45     24.52 o
  -6   3   2       68.38       57.09     13.98 o
  -5   3   2     1384.75     1414.34     92.89 o
  -4   3   2      150.02      151.88     14.23 o
  -3   3   2     1067.89     1000.54     22.94 o
  -2   3   2       28.60       20.43      3.96 o
  -1   3   2     1614.00     1602.19     27.07 o
   0   3   2      434.10      369.44     10.43 o
   1   3   2       39.74       32.22      5.47 o
   2   3   2     2947.33     2760.02     56.91 o
   3   3   2     1211.26     1264.04     27.45 o
   4   3   2     1322.25     1439.28     39.93 o
   5   3   2      281.33      256.97     20.78 o
   6   3   2       88.98       68.53     15.08 o
   7   3   2       68.25      114.67     19.28 o
   8   3   2       61.19       53.00     18.62 o
   9   3   2        9.80       -8.66     16.58 o
  -9   4   2       43.57       48.01     15.31 o
  -8   4   2        1.12       14.60     10.93 o
  -7   4   2      567.71      575.45     28.32 o
  -6   4   2      244.93      258.18     19.00 o
  -5   4   2       94.06      105.56     10.58 o
  -4   4   2       39.09       35.56      7.42 o
  -3   4   2      923.57     1014.10     20.84 o
  -2   4   2       85.78       69.24      5.86 o
  -1   4   2        3.69        2.47      2.92 o
   0   4   2     4766.45     4744.81     63.52 o
   1   4   2      741.53      731.31     14.59 o
   2   4   2     3285.51     3401.43     39.83 o
   3   4   2        3.66       -1.26      3.42 o
   4   4   2       59.16       52.38      7.72 o
   5   4   2      176.04      157.60     37.34 o
   6   4   2        5.23        4.64      9.61 o
   7   4   2      930.48      876.43     41.73 o
   8   4   2       36.26       58.48     14.92 o
   9   4   2       17.57       14.83     13.94 o
  -9   5   2        0.21        7.84     18.32 o
  -8   5   2      680.40      713.02     34.59 o
  -7   5   2      268.40      309.26     22.43 o
  -6   5   2      881.94      989.74     32.72 o
  -5   5   2      274.54      245.43     16.85 o
  -4   5   2      836.29      822.05     21.55 o
  -3   5   2     4380.18     4456.66     52.28 o
  -2   5   2      306.63      274.87     10.48 o
  -1   5   2     1285.69     1332.05     28.67 o
   0   5   2      221.71      214.16      8.41 o
   1   5   2    10377.63    10952.86     95.13 o
   2   5   2      567.97      594.80     15.27 o
   3   5   2     2688.49     2601.14     37.83 o
   4   5   2     1836.78     1844.89     33.89 o
   5   5   2      794.35      763.40     27.01 o
   6   5   2       87.66       82.40     12.50 o
   7   5   2      544.74      571.40     28.96 o
   8   5   2      769.00      733.20     35.17 o
   9   5   2       18.69        5.93     15.82 o
  -9   6   2      199.78      160.75     37.79 o
  -8   6   2      129.27      128.63     37.41 o
  -7   6   2      476.66      524.98     28.06 o
  -6   6   2      522.88      570.23     38.63 o
  -5   6   2      639.90      643.84     33.71 o
  -4   6   2     5302.58     5487.88     66.22 o
  -3   6   2     1327.36     1357.15     26.31 o
  -2   6   2      414.78      348.73     13.41 o
  -1   6   2      770.20      783.38     16.79 o
   0   6   2     1735.28     1491.99     23.84 o
   1   6   2     1369.63     1349.37     23.23 o
   2   6   2       32.27       46.37      6.23 o
   3   6   2      165.79      206.26     11.66 o
   4   6   2     3606.00     3665.82     46.33 o
   5   6   2     1050.84      978.76     27.26 o
   6   6   2       27.62       28.72      9.66 o
   7   6   2     1056.41     1029.51     37.85 o
   8   6   2        7.42        6.16     11.31 o
   9   6   2      283.66      264.04     33.24 o
  -9   7   2        4.97        2.78     19.59 o
  -8   7   2      376.68      369.98     55.23 o
  -7   7   2      157.85      169.47     24.23 o
  -6   7   2      778.40      793.20     32.58 o
  -5   7   2      893.98      915.08     26.88 o
  -4   7   2     3497.69     3460.22     55.91 o
  -3   7   2     1189.81     1161.74     25.24 o
  -2   7   2      237.29      232.81     13.24 o
  -1   7   2     4039.49     3975.72     46.91 o
   0   7   2        1.99        3.12      3.91 o
   1   7   2     6282.25     6192.64     65.08 o
   2   7   2      272.79      268.33     12.32 o
   3   7   2     1491.09     1561.58     30.38 o
   4   7   2     1944.55     1953.51     37.04 o
   5   7   2       39.42       42.62      8.74 o
   6   7   2      490.64      476.53     25.90 o
   7   7   2       57.32       53.39     13.71 o
   8   7   2      267.75      263.58     25.54 o
   9   7   2       52.95       59.90     30.46 o
  -8   8   2      136.35      126.99     24.72 o
  -7   8   2      159.00      142.22     27.68 o
  -6   8   2      463.86      419.72     32.30 o
  -5   8   2       17.01       17.42      9.31 o
  -4   8   2     2728.57     2959.15     47.20 o
  -3   8   2      745.30      707.92     20.79 o
  -2   8   2     1419.94     1400.77     26.90 o
  -1   8   2     3194.45     3016.92     41.10 o
   0   8   2      646.62      538.74     15.88 o
   1   8   2      601.73      569.19     17.75 o
   2   8   2     2112.37     2008.76     34.31 o
   3   8   2       90.22       99.42     10.16 o
   4   8   2       49.50       39.81      8.56 o
   5   8   2     1282.30     1328.61     34.49 o
   6   8   2       10.44        7.66      9.55 o
   7   8   2      178.72      190.83     20.71 o
   8   8   2       71.85       78.03     20.77 o
  -8   9   2       15.95       10.62     21.99 o
  -7   9   2        1.36        5.23     15.42 o
  -6   9   2       90.61       94.60     18.78 o
  -5   9   2     1139.37     1255.52     39.74 o
  -4   9   2      384.48      335.82     21.14 o
  -3   9   2     2866.78     3000.90     56.17 o
  -2   9   2       29.24       27.96      6.69 o
  -1   9   2      369.58      346.72     14.33 o
   0   9   2      642.40      655.84     18.83 o
   1   9   2       68.74       76.52      8.67 o
   2   9   2        9.93        0.94      6.42 o
   3   9   2        0.40       10.24      6.39 o
   4   9   2       41.01       56.36      9.83 o
   5   9   2      345.85      396.47     20.31 o
   6   9   2       31.64       36.94     10.60 o
   7   9   2        1.17       -0.72     15.61 o
   8   9   2       13.98        3.29     13.91 o
  -8  10   2       57.77       49.03     29.19 o
  -7  10   2      379.69      475.25     39.94 o
  -6  10   2       48.56       58.17     14.42 o
  -5  10   2      756.80      897.43     74.00 o
  -4  10   2       68.73       81.40     13.23 o
  -3  10   2      804.69      801.62     29.08 o
  -2  10   2     1368.70     1373.54     36.35 o
  -1  10   2        0.23        9.87      5.88 o
   0  10   2     5967.00     5819.97     68.43 o
   1  10   2      449.53      369.79     17.20 o
   2  10   2     4035.29     4084.68     56.59 o
   3  10   2       28.02       28.50      7.77 o
   4  10   2      691.95      679.85     37.17 o
   5  10   2      253.64      273.24     18.68 o
   6  10   2        0.72       22.29     10.38 o
   7  10   2       61.42       46.80     17.87 o
   8  10   2       15.16       17.82     26.54 o
  -7  11   2       16.36       44.72     18.71 o
  -6  11   2      297.00      287.00     43.28 o
  -5  11   2      297.49      313.31     48.70 o
  -4  11   2     1298.89     1237.06     39.51 o
  -3  11   2      188.86      194.79     17.95 o
  -2  11   2     1166.79     1141.19     34.66 o
  -1  11   2     1767.61     1695.25     41.76 o
   0  11   2       71.92       65.31     11.19 o
   1  11   2      166.31      167.49     14.46 o
   2  11   2     1055.61     1072.89     41.68 o
   3  11   2       47.14       63.57     10.24 o
   4  11   2       60.89       68.44     13.27 o
   5  11   2       76.07       96.76     15.90 o
   6  11   2      295.11      262.68     31.41 o
   7  11   2       21.38       19.31     14.97 o
  -7  12   2      621.83      717.31     71.91 o
  -6  12   2        4.60        4.74     11.74 o
  -5  12   2      480.34      512.07     29.84 o
  -4  12   2       13.44       20.51     10.86 o
  -3  12   2      406.80      432.58     24.93 o
  -2  12   2      333.30      364.06     22.39 o
  -1  12   2     1054.79     1133.14     35.30 o
   0  12   2       42.44       67.94     12.16 o
   1  12   2        9.93       11.55     11.54 o
   2  12   2      763.80      783.05     29.91 o
   3  12   2      513.20      492.98     26.02 o
   4  12   2        4.85        6.18     10.70 o
   5  12   2      430.20      408.85     28.05 o
   6  12   2       19.95       26.33     14.29 o
   7  12   2      417.49      392.91     38.59 o
  -6  13   2      205.77      223.57     25.56 o
  -5  13   2       17.35        4.46     10.91 o
  -4  13   2      193.69      219.18     21.45 o
  -3  13   2      181.74      156.33     18.14 o
  -2  13   2        1.34        6.23      9.33 o
  -1  13   2      231.52      251.52     25.86 o
   0  13   2      424.55      477.24     25.37 o
   1  13   2      176.53      199.11     28.69 o
   2  13   2       41.14       34.88     14.70 o
   3  13   2      217.35      237.50     26.89 o
   4  13   2      263.67      272.22     23.51 o
   5  13   2        1.17       -2.31     10.86 o
   6  13   2      104.95       93.19     18.25 o
  -6  14   2        4.35       22.88     15.74 o
  -5  14   2       34.74       28.96     14.05 o
  -4  14   2       57.58       50.48     13.64 o
  -3  14   2       35.04       29.37     12.08 o
  -2  14   2       27.65       20.99     11.11 o
  -1  14   2        3.45        8.82     12.12 o
   0  14   2       24.22       10.17     11.44 o
   1  14   2       33.52       75.30     19.40 o
   2  14   2        5.59       22.59     13.36 o
   3  14   2       10.48       20.10     14.48 o
   4  14   2       26.07       64.11     19.61 o
   5  14   2       39.48        4.67     15.66 o
   6  14   2       17.46       19.81     40.31 o
  -5  15   2      150.30      156.75     22.36 o
  -4  15   2       14.77       19.23     17.33 o
  -3  15   2       47.75       63.82     18.74 o
  -2  15   2       15.62        8.43     14.64 o
  -1  15   2        1.42        0.48     10.50 o
   0  15   2        7.70        8.16     24.01 o
   1  15   2       13.55        4.66     12.15 o
   2  15   2       47.39       29.22     16.57 o
   3  15   2      123.67      132.22     24.03 o
   4  15   2        0.07        0.81     15.79 o
   5  15   2       27.92        5.76     17.06 o
  -4  16   2        3.15       -5.69     15.86 o
  -3  16   2        2.45       20.19     17.05 o
  -2  16   2      551.88      529.85     81.01 o
  -1  16   2        2.95      -10.08     13.80 o
   0  16   2     1164.12     1275.87     56.48 o
   1  16   2       23.73        0.80     13.44 o
   2  16   2      422.27      519.74     39.93 o
   3  16   2       40.20       32.08     18.17 o
   4  16   2       35.18       18.09     19.09 o
  -3  17   2      492.62      536.41     43.28 o
  -2  17   2      353.94      408.84     54.59 o
  -1  17   2        5.10       -1.60     15.69 o
   0  17   2       67.22       79.47     21.91 o
   1  17   2       10.26       18.19     15.61 o
   2  17   2       91.80       92.74     48.15 o
   3  17   2      196.10      223.89     31.64 o
   0  18   2     1247.92     1369.95     62.81 o
  -9   1   3        2.16        0.55     14.61 o
  -8   1   3       14.32       25.24     14.01 o
  -7   1   3       83.37       99.05     17.92 o
  -6   1   3      111.62       96.99     15.56 o
  -5   1   3        3.45        3.82      7.09 o
  -4   1   3      450.38      521.48     22.27 o
  -3   1   3       27.38       29.26      6.90 o
  -2   1   3    22949.76    24735.82    339.45 o
  -1   1   3      129.12      144.31      5.48 o
   0   1   3     2227.02     2314.28     35.01 o
   1   1   3       38.40       40.50      3.94 o
   2   1   3      152.10      237.11     10.01 o
   3   1   3     4861.04     5237.96    119.74 o
   4   1   3     1492.67     1487.28     69.89 o
   5   1   3     1412.93     1354.68     43.04 o
   6   1   3       75.30      102.31     17.13 o
   7   1   3      352.14      339.87     43.16 o
   8   1   3      330.42      254.43     34.75 o
   9   1   3       10.42       11.99     18.44 o
  -9   2   3        3.22        3.68     16.04 o
  -8   2   3      850.07      840.86    108.49 o
  -7   2   3      233.13      268.44     25.35 o
  -6   2   3      673.52      685.15     32.37 o
  -5   2   3     2486.81     2449.23     57.04 o
  -4   2   3     4071.06     4036.41    113.04 o
  -3   2   3      797.54      795.23     32.67 o
  -2   2   3      276.87      319.13     10.92 o
  -1   2   3    15637.18    15642.04    140.45 o
   0   2   3      267.99      229.80      6.91 o
   1   2   3    42956.65    44225.68    452.55 o
   2   2   3      801.31      708.48     17.15 o
   3   2   3    10575.74    10752.59    112.84 o
   4   2   3      443.47      464.92     35.01 o
   5   2   3      316.30      334.25     23.29 o
   6   2   3     1054.69     1099.75     42.98 o
   7   2   3      242.76      214.23     25.29 o
   8   2   3      424.85      395.37     34.52 o
   9   2   3       27.65       40.26     20.44 o
  -9   3   3       30.64       31.10     15.28 o
  -8   3   3       10.80       12.84     10.96 o
  -7   3   3      547.79      535.92     32.66 o
  -6   3   3      409.21      442.23     27.96 o
  -5   3   3      290.80      271.97     24.96 o
  -4   3   3     4943.66     4994.49     80.46 o
  -3   3   3     1271.17     1292.63     26.41 o
  -2   3   3     1009.73      944.98     37.28 o
  -1   3   3      398.02      349.21      8.24 o
   0   3   3    22338.37    22298.43    197.24 o
   1   3   3     1014.44      868.98     14.75 o
   2   3   3     1656.32     1757.39     37.36 o
   3   3   3     5286.35     4798.85     62.53 o
   4   3   3     1540.45     1607.22     47.01 o
   5   3   3      174.24      189.74     18.58 o
   6   3   3       62.39       79.06     26.79 o
   7   3   3      833.32      774.47     39.80 o
   8   3   3       12.35        8.55     14.70 o
   9   3   3      269.92      256.04     49.79 o
  -9   4   3       12.95       25.26     17.35 o
  -8   4   3     1162.92     1182.31     43.71 o
  -7   4   3        7.52       -0.24      8.77 o
  -6   4   3     2323.37     2423.53     93.20 o
  -5   4   3       43.84       54.24     18.46 o
  -4   4   3     2277.89     2357.90     42.68 o
  -3   4   3     3434.58     3475.10     42.81 o
  -2   4   3      148.78      160.11      8.97 o
  -1   4   3      519.13      522.05     17.09 o
   0   4   3      281.33      276.42      8.17 o
   1   4   3       44.76       27.32      4.71 o
   2   4   3      463.96      415.53     18.00 o
   3   4   3     5331.27     5762.97     62.61 o
   4   4   3     1043.91      937.10     29.63 o
   5   4   3      834.56      813.20     33.76 o
   6   4   3      655.32      617.23     33.87 o
   7   4   3      184.50      199.92     24.44 o
   8   4   3      662.09      580.84     39.90 o
   9   4   3       44.57       17.96     14.29 o
  -9   5   3       93.54       75.32     30.20 o
  -8   5   3        0.26       -5.20     11.67 o
  -7   5   3       11.79       27.37     12.35 o
  -6   5   3       84.05      143.58     15.61 o
  -5   5   3      280.58      259.39     16.88 o
  -4   5   3     1466.63     1724.86     36.51 o
  -3   5   3      226.23      229.79     10.99 o
  -2   5   3      417.27      510.23     22.51 o
  -1   5   3     4292.68     3936.67     48.15 o
   0   5   3     7035.86     7747.43     70.40 o
   1   5   3     1394.46     1251.91     31.66 o
   2   5   3      742.19      775.85     17.72 o
   3   5   3       27.19       16.60      5.14 o
   4   5   3        5.72        8.01      5.62 o
   5   5   3      137.11      160.12     15.17 o
   6   5   3       56.00       57.06     11.72 o
   7   5   3        1.32        4.47      9.06 o
   8   5   3       11.14       17.76     11.65 o
   9   5   3       46.44       35.73     20.22 o
  -9   6   3        2.08       14.91     19.46 o
  -8   6   3        0.95      -11.26     11.26 o
  -7   6   3       71.62       48.40     31.78 o
  -6   6   3        0.71        1.05      6.06 o
  -5   6   3       23.06       15.44      9.98 o
  -4   6   3      219.21      266.79     13.87 o
  -3   6   3       71.12      102.18      9.27 o
  -2   6   3      247.06      222.70     10.15 o
  -1   6   3      141.31      200.45      9.90 o
   0   6   3     1181.63     1147.80     27.22 o
   1   6   3       51.68      103.93      9.50 o
   2   6   3     1004.99      891.53     20.08 o
   3   6   3     1415.54     1572.87     29.62 o
   4   6   3      166.70      174.57     12.42 o
   5   6   3       27.40       41.49      8.45 o
   6   6   3      225.51      209.16     26.87 o
   7   6   3        0.04       -1.71      9.09 o
   8   6   3        0.81        2.61     10.73 o
   9   6   3       14.07       36.37     19.16 o
  -9   7   3       73.36       65.46     30.46 o
  -8   7   3        0.02       16.97     15.10 o
  -7   7   3      425.67      482.88     36.40 o
  -6   7   3       24.25       28.91     12.95 o
  -5   7   3      262.15      284.88     18.85 o
  -4   7   3     1266.89     1333.18     29.39 o
  -3   7   3     2205.24     2152.80     34.96 o
  -2   7   3       97.46       83.66      7.50 o
  -1   7   3      500.12      521.65     14.37 o
   0   7   3     6836.39     6886.65     79.35 o
   1   7   3     1285.63     1197.75     23.18 o
   2   7   3       32.58       42.62      5.15 o
   3   7   3       46.06       37.48      7.19 o
   4   7   3     2281.60     2290.13     40.51 o
   5   7   3      500.31      464.77     20.62 o
   6   7   3       35.09       21.17      9.81 o
   7   7   3      228.20      216.07     21.52 o
   8   7   3      225.53      219.51     23.79 o
   9   7   3        8.41       13.52     22.75 o
  -8   8   3      253.52      268.38     52.26 o
  -7   8   3       16.07        4.47     12.38 o
  -6   8   3      434.01      392.38     31.54 o
  -5   8   3      168.81      183.20     17.95 o
  -4   8   3      664.99      578.20     24.71 o
  -3   8   3     5154.75     5392.87    133.74 o
  -2   8   3        3.80       21.76      5.77 o
  -1   8   3     5140.88     5080.45     57.72 o
   0   8   3       16.12       13.59      4.61 o
   1   8   3     2518.43     2440.86     36.83 o
   2   8   3      621.19      600.59     18.44 o
   3   8   3     2355.28     2409.14     49.18 o
   4   8   3      264.88      274.45     15.96 o
   5   8   3      634.68      736.26     37.87 o
   6   8   3      359.30      365.57     21.02 o
   7   8   3        3.46        1.05     10.91 o
   8   8   3      516.62      516.99     42.53 o
  -8   9   3        4.94       -3.54     19.84 o
  -7   9   3      536.58      630.39     42.71 o
  -6   9   3      476.68      575.99     38.47 o
  -5   9   3     1359.36     1413.61     53.35 o
  -4   9   3      634.77      666.07     47.23 o
  -3   9   3      886.22      931.86     30.13 o
  -2   9   3     2272.82     2332.39     46.87 o
  -1   9   3     1302.17     1299.59     26.34 o
   0   9   3     3863.53     3857.20     50.03 o
   1   9   3     1567.58     1466.87     28.92 o
   2   9   3     4194.85     4402.50     57.28 o
   3   9   3      528.79      515.83     19.45 o
   4   9   3     1325.88     1342.04     32.51 o
   5   9   3     1697.06     1794.46     40.35 o
   6   9   3      159.31      166.85     16.82 o
   7   9   3      289.33      340.42     80.00 o
   8   9   3        0.73        5.80     15.95 o
  -8  10   3      122.88      157.34     41.32 o
  -7  10   3       27.35       44.80     17.83 o
  -6  10   3      197.77      207.25     27.11 o
  -5  10   3      438.87      425.36     26.10 o
  -4  10   3      336.55      317.71     21.80 o
  -3  10   3      629.18      618.24     53.77 o
  -2  10   3      253.48      248.73     17.63 o
  -1  10   3     1274.59     1269.30     34.30 o
   0  10   3       56.72       57.15      8.17 o
   1  10   3     5149.80     5054.24     63.13 o
   2  10   3      142.39      155.74     16.38 o
   3  10   3     1358.78     1389.86     32.38 o
   4  10   3      949.79     1046.91     43.61 o
   5  10   3      138.36      149.92     15.16 o
   6  10   3     1372.27     1321.12     47.42 o
   7  10   3      123.48      123.73     31.91 o
   8  10   3      402.63      411.73     57.12 o
  -7  11   3      375.00      550.10     71.02 o
  -6  11   3      244.55      260.33     30.71 o
  -5  11   3        3.04        9.70     10.15 o
  -4  11   3       35.76       20.34      9.96 o
  -3  11   3      196.69      215.77     18.34 o
  -2  11   3     2113.78     2121.30     48.44 o
  -1  11   3     3200.25     3070.01     58.22 o
   0  11   3      272.63      278.03     18.84 o
   1  11   3       10.09        6.90      7.87 o
   2  11   3      370.28      406.31     18.35 o
   3  11   3      468.58      551.40     23.37 o
   4  11   3      144.54      149.45     19.94 o
   5  11   3       22.70       28.94     11.37 o
   6  11   3      279.70      290.95     51.87 o
   7  11   3       91.17       92.96     21.74 o
  -7  12   3       10.07       22.37     27.80 o
  -6  12   3       78.52       50.32     14.67 o
  -5  12   3      147.09      136.09     21.68 o
  -4  12   3      540.73      520.38     28.33 o
  -3  12   3        0.90       -1.11      8.49 o
  -2  12   3       49.31       43.38     11.11 o
  -1  12   3      498.24      530.32     25.36 o
   0  12   3       32.98       28.91     10.46 o
   1  12   3      254.36      252.35     19.12 o
   2  12   3      933.67      936.51     32.90 o
   3  12   3        1.92        3.78      8.69 o
   4  12   3      248.73      270.02     22.10 o
   5  12   3        0.19        6.83      9.61 o
   6  12   3       71.61       72.69     19.53 o
   7  12   3        4.04        6.91     12.68 o
  -6  13   3       56.77       46.06     15.72 o
  -5  13   3       72.98       67.88     15.02 o
  -4  13   3      154.79      127.23     27.87 o
  -3  13   3        5.73        8.22     10.60 o
  -2  13   3     1148.46     1043.22     36.44 o
  -1  13   3      315.49      295.39     21.25 o
   0  13   3      464.06      462.62     25.15 o
   1  13   3        3.99       -3.57     12.70 o
   2  13   3     1555.24     1528.02     59.90 o
   3  13   3      251.33      257.20     27.34 o
   4  13   3      375.03      303.20     31.02 o
   5  13   3      431.67      446.85     29.19 o
   6  13   3      319.51      335.42     36.60 o
  -6  14   3      181.08      189.60     29.23 o
  -5  14   3      108.90      105.67     25.43 o
  -4  14   3      398.47      418.87     28.35 o
  -3  14   3      430.59      440.74     27.78 o
  -2  14   3        5.80        4.67      9.75 o
  -1  14   3      631.67      657.28     30.68 o
   0  14   3      749.61      717.33     40.84 o
   1  14   3      205.23      208.08     25.44 o
   2  14   3        3.82       14.76     14.00 o
   3  14   3      444.32      491.74     36.95 o
   4  14   3       87.05       75.18     19.84 o
   5  14   3       66.84       76.29     20.47 o
   6  14   3      331.98      351.88     37.75 o
  -5  15   3      377.17      358.79     29.83 o
  -4  15   3      318.59      297.87     26.52 o
  -3  15   3      377.07      339.80     33.45 o
  -2  15   3      340.39      350.58     44.17 o
  -1  15   3       91.50       49.20     23.70 o
   0  15   3     1217.45     1257.91     53.82 o
   1  15   3        0.46       -1.98     11.15 o
   2  15   3      854.91      976.00     48.43 o
   3  15   3      368.79      447.15     37.96 o
   4  15   3      217.63      215.16     30.29 o
   5  15   3      127.78      104.26     47.71 o
  -4  16   3        1.23       14.51     18.07 o
  -3  16   3      754.23      853.15     49.59 o
  -2  16   3        1.08        5.56     14.79 o
  -1  16   3     1014.27     1134.90     67.67 o
   0  16   3       48.26       33.78     24.33 o
   1  16   3      260.89      274.25     31.32 o
   2  16   3       46.81       60.83     18.48 o
   3  16   3      427.04      445.20     45.12 o
   4  16   3      131.41      117.50     38.10 o
  -3  17   3        6.20       39.43     25.91 o
  -2  17   3        2.33       28.85     16.98 o
  -1  17   3       24.43       23.09     17.56 o
   0  17   3       60.13       85.34     21.39 o
   1  17   3       89.19      117.54     25.02 o
   2  17   3       40.70       44.48     31.66 o
   3  17   3      204.22      275.99     35.02 o
   0  18   3       21.70        0.51     23.76 o
  -9   0   4       31.68       18.96     21.10 o
  -8   0   4      234.10      258.31     38.67 o
  -7   0   4     1103.74     1085.57     62.43 o
  -6   0   4      104.11      100.72     21.74 o
  -5   0   4     1998.94     1660.45     63.31 o
  -4   0   4      383.04      405.41     28.06 o
  -3   0   4     1994.40     1961.98     57.25 o
  -2   0   4       23.98       34.88      7.96 o
   0   0   4    11618.53       -2.53      2.53 o
   1   0   4     3353.25     2948.74     54.28 o
   2   0   4     2488.72     2341.11     59.78 o
   3   0   4     5637.67     5770.31    122.58 o
   4   0   4      727.71      696.08     38.67 o
   5   0   4     2562.11     2287.27     81.13 o
   6   0   4       35.50       32.48     17.19 o
   7   0   4     2082.11     2148.01     93.14 o
   8   0   4      250.31      310.25     44.99 o
   9   0   4      614.22      639.21     64.58 o
  -9   1   4      355.33      394.12     35.94 o
  -8   1   4     2393.18     2268.49    112.10 o
  -7   1   4        8.25       13.65     10.72 o
  -6   1   4      401.47      442.95     26.89 o
  -5   1   4       54.30       52.65     10.63 o
  -4   1   4     2337.64     2285.85     49.31 o
  -3   1   4     4966.13     5560.36    300.77 o
  -2   1   4      167.71      151.06      9.66 o
  -1   1   4      514.52      609.96     11.37 o
   0   1   4        0.87       -1.82      1.82 o
   1   1   4     4434.32     4770.27     84.94 o
   2   1   4      365.24      288.20     11.29 o
   3   1   4     2821.97     2930.42     74.75 o
   4   1   4     3220.98     3206.38     64.03 o
   5   1   4      207.05      189.21     35.70 o
   6   1   4     1795.23     1772.03     54.98 o
   7   1   4      155.69      135.32     26.73 o
   8   1   4     1146.03     1192.55     53.65 o
   9   1   4        4.85       26.04     18.84 o
  -9   2   4       28.89       17.19     16.05 o
  -8   2   4        2.44        9.48     14.06 o
  -7   2   4      189.80      180.52     21.69 o
  -6   2   4        2.38        4.81      9.62 o
  -5   2   4     1194.45     1035.42     49.16 o
  -4   2   4      789.53      749.35     27.04 o
  -3   2   4      863.45      919.83     21.51 o
  -2   2   4     8944.91     9474.25    104.23 o
  -1   2   4     1203.19     1141.01     14.95 o
   0   2   4      706.81      594.20     11.84 o
   1   2   4      496.68      502.43     10.60 o
   2   2   4      246.03      405.65     11.30 o
   3   2   4      276.45      257.00     22.72 o
   4   2   4       65.92       77.06     12.04 o
   5   2   4      100.04      109.49     23.32 o
   6   2   4      224.82      201.97     22.00 o
   7   2   4       77.50       64.99     17.33 o
   8   2   4       33.46       24.50     15.97 o
   9   2   4       77.31       65.32     22.13 o
  -9   3   4       98.19       81.02     17.54 o
  -8   3   4        2.26       -1.81     10.13 o
  -7   3   4       43.44       47.12     15.25 o
  -6   3   4       24.83       26.67      9.32 o
  -5   3   4       12.73       18.35      7.26 o
  -4   3   4        0.04        0.23      4.74 o
  -3   3   4     3526.34     3707.44     46.84 o
  -2   3   4      690.53      640.53     21.92 o
  -1   3   4     7466.84     7488.40     74.92 o
   0   3   4      242.69      226.07      7.58 o
   1   3   4      690.17      699.66     11.62 o
   2   3   4      245.73      261.98      9.34 o
   3   3   4     5936.62     6435.66     78.07 o
   4   3   4       39.02       45.84     13.02 o
   5   3   4      176.10      168.59     23.13 o
   6   3   4      451.88      452.77     29.71 o
   7   3   4      497.94      441.09     32.51 o
   8   3   4        2.19       11.36     14.95 o
   9   3   4       10.13       13.62     17.80 o
  -9   4   4       48.73       24.32     16.78 o
  -8   4   4       29.39       20.43     11.26 o
  -7   4   4      343.08      337.35     22.80 o
  -6   4   4      285.21      307.68     19.92 o
  -5   4   4      198.31      238.39     15.87 o
  -4   4   4     6666.20     6897.10     85.69 o
  -3   4   4     1036.96     1009.84     20.42 o
  -2   4   4     7220.28     7413.13     91.16 o
  -1   4   4     1278.52     1107.45     14.44 o
   0   4   4     2612.35     2280.93     30.33 o
   1   4   4     1105.04     1100.92     15.86 o
   2   4   4    13846.13    14075.85    324.75 o
   3   4   4     5987.95     5946.77    127.16 o
   4   4   4     8170.21     8421.28    236.15 o
   5   4   4      113.10      177.73     18.57 o
   6   4   4      684.19      707.18     35.21 o
   7   4   4      133.26      120.84     34.69 o
   8   4   4      219.94      273.86     30.20 o
   9   4   4       49.99       45.52     19.61 o
  -9   5   4        4.74       -1.52     19.08 o
  -8   5   4      499.02      555.60     65.84 o
  -7   5   4       63.88       60.81     13.38 o
  -6   5   4      684.41      759.28     25.22 o
  -5   5   4     1610.30     1728.26     39.92 o
  -4   5   4     1349.81     1406.60     32.30 o
  -3   5   4     4849.77     5024.53     56.06 o
  -2   5   4      615.79      654.54     17.08 o
  -1   5   4    20263.01    20409.67    218.63 o
   0   5   4     1578.07     1348.10     20.22 o
   1   5   4     2701.46     2283.27     30.30 o
   2   5   4       12.74       14.14      3.48 o
   3   5   4     4024.66     4009.03     50.80 o
   4   5   4       87.47       66.31      8.87 o
   5   5   4      668.28      677.21     22.37 o
   6   5   4      910.21      923.96     52.87 o
   7   5   4       74.36       62.62     13.83 o
   8   5   4      457.93      428.78     32.35 o
   9   5   4        0.16      -14.53     14.53 o
  -9   6   4       95.88       61.80     29.57 o
  -8   6   4       83.11       83.09     20.62 o
  -7   6   4      800.69      878.52     69.19 o
  -6   6   4       82.23       95.29     18.09 o
  -5   6   4     2027.79     2013.60     44.09 o
  -4   6   4     1373.38     1420.36     29.29 o
  -3   6   4      992.89     1029.56     22.22 o
  -2   6   4     1404.74     1319.13     26.19 o
  -1   6   4      926.74      927.40     17.38 o
   0   6   4    25618.81    26688.05    239.72 o
   1   6   4      840.72      875.16     18.41 o
   2   6   4     6002.50     6418.40     68.02 o
   3   6   4      963.21     1070.14     24.23 o
   4   6   4     1798.04     1813.90     34.99 o
   5   6   4      896.56      966.06     38.25 o
   6   6   4     1078.65     1167.37     79.54 o
   7   6   4      777.57      778.80     34.39 o
   8   6   4      313.19      338.04     27.18 o
   9   6   4       75.53       44.96     21.16 o
  -9   7   4       36.88       13.02     21.99 o
  -8   7   4      536.53      617.26     59.46 o
  -7   7   4        1.49       28.41     13.83 o
  -6   7   4      462.63      476.76     33.42 o
  -5   7   4      907.95      915.34     39.84 o
  -4   7   4      115.49      114.18     10.73 o
  -3   7   4     3002.75     3006.21     61.56 o
  -2   7   4     1195.86     1112.54     25.17 o
  -1   7   4     1388.58     1256.16     22.13 o
   0   7   4       43.47       38.56      5.33 o
   1   7   4       51.34       87.54     18.47 o
   2   7   4      530.92      542.29     13.59 o
   3   7   4     1539.71     1519.45     39.44 o
   4   7   4     2821.10     2716.65     78.91 o
   5   7   4        2.96        2.13      6.16 o
   6   7   4     1401.59     1457.87     45.60 o
   7   7   4       46.15       39.12     12.53 o
   8   7   4      886.81      908.25     81.71 o
   9   7   4        4.26       21.08     18.91 o
  -8   8   4       37.02       11.46     16.62 o
  -7   8   4       27.79       43.59     16.53 o
  -6   8   4       44.59       37.18     15.04 o
  -5   8   4      219.79      208.07     18.50 o
  -4   8   4     1093.95     1163.11     34.83 o
  -3   8   4       30.44       18.40      7.74 o
  -2   8   4      524.98      454.23     17.12 o
  -1   8   4      179.79      180.70     10.87 o
   0   8   4      576.18      378.26     69.49 o
   1   8   4     3361.35     3285.85     61.64 o
   2   8   4     1165.90      981.46     23.41 o
   3   8   4      244.63      236.51     13.99 o
   4   8   4      186.72      196.72     20.39 o
   5   8   4       18.88       22.39      8.37 o
   6   8   4      481.35      461.55     22.77 o
   7   8   4        7.94       14.71     11.40 o
   8   8   4      153.44      181.11     22.66 o
  -8   9   4       21.26       17.57     22.62 o
  -7   9   4       16.88       22.29     15.80 o
  -6   9   4        0.07       13.82     13.20 o
  -5   9   4      332.49      341.58     29.94 o
  -4   9   4       96.87      110.21     14.28 o
  -3   9   4     1130.71     1035.02     32.03 o
  -2   9   4      242.64      289.35     29.02 o
  -1   9   4     1367.69     1457.29     44.55 o
   0   9   4      417.78      386.99     16.42 o
   1   9   4      111.13      104.71      9.35 o
   2   9   4     1083.39     1117.10     26.31 o
   3   9   4       55.52       49.07      8.67 o
   4   9   4       97.52      101.49     12.02 o
   5   9   4      221.13      242.61     22.13 o
   6   9   4      258.90      270.65     19.53 o
   7   9   4       42.69       30.54     15.99 o
   8   9   4        1.96       -6.80     14.74 o
  -8  10   4        3.34        9.73     26.03 o
  -7  10   4      114.86      115.83     25.28 o
  -6  10   4      113.26      106.61     21.92 o
  -5  10   4      567.81      652.05     81.30 o
  -4  10   4     1821.58     1902.34     47.79 o
  -3  10   4      949.05      836.24     29.69 o
  -2  10   4      960.30      996.16     34.30 o
  -1  10   4      576.02      534.34     23.14 o
   0  10   4      561.89      557.24     23.20 o
   1  10   4       40.93       46.84      7.98 o
   2  10   4       82.85      118.31     11.11 o
   3  10   4      145.76      131.35     12.65 o
   4  10   4      145.40      156.25     12.48 o
   5  10   4      589.05      607.98     25.41 o
   6  10   4       12.16       14.75      8.82 o
   7  10   4      437.37      473.29     37.96 o
   8  10   4       10.83      -19.08     21.23 o
  -7  11   4       37.44       31.12     18.70 o
  -6  11   4      543.94      522.53     40.39 o
  -5  11   4       64.48       65.54     17.77 o
  -4  11   4       29.75       27.54     17.34 o
  -3  11   4      391.21      421.12     23.71 o
  -2  11   4       70.29       71.19     12.04 o
  -1  11   4      363.66      374.77     21.19 o
   0  11   4       30.82       28.95      9.36 o
   1  11   4     4853.46     4761.29     94.20 o
   2  11   4        3.96       -3.91      6.09 o
   3  11   4     2782.53     2815.33     49.21 o
   4  11   4     1001.22     1026.45     33.22 o
   5  11   4      133.80      130.84     17.70 o
   6  11   4      258.11      246.85     23.64 o
   7  11   4        2.10        6.93     14.57 o
  -7  12   4      238.85      279.92     50.80 o
  -6  12   4      273.86      316.21     35.38 o
  -5  12   4      608.75      710.00     49.59 o
  -4  12   4      310.83      270.94     22.42 o
  -3  12   4      455.46      487.58     29.54 o
  -2  12   4     2116.21     2064.63     49.99 o
  -1  12   4     1115.34     1009.30     33.54 o
   0  12   4      776.14      745.05     29.69 o
   1  12   4       13.44       15.48      9.20 o
   2  12   4      191.77      208.39     20.05 o
   3  12   4      216.91      213.16     19.34 o
   4  12   4      115.23      136.72     17.25 o
   5  12   4      615.43      596.26     31.72 o
   6  12   4      209.52      221.15     42.18 o
   7  12   4      225.03      223.91     48.80 o
  -6  13   4       43.88       19.45     13.72 o
  -5  13   4       40.11        2.32     11.51 o
  -4  13   4      126.94      131.32     17.88 o
  -3  13   4      879.70      944.19     35.83 o
  -2  13   4       70.89       69.36     13.89 o
  -1  13   4     1294.61     1252.96     39.15 o
   0  13   4      116.63       82.30     19.62 o
   1  13   4     1994.46     1941.08     48.82 o
   2  13   4      122.93      120.49     21.16 o
   3  13   4     1499.83     1626.03     94.15 o
   4  13   4        4.78       13.82     16.11 o
   5  13   4      332.07      377.93     42.27 o
   6  13   4      186.14      178.19     29.16 o
  -6  14   4       65.92       54.62     20.81 o
  -5  14   4      112.42       94.09     18.19 o
  -4  14   4      168.08       82.02     16.67 o
  -3  14   4      526.64      627.31     64.05 o
  -2  14   4      116.87       98.18     15.85 o
  -1  14   4      154.19      165.07     18.58 o
   0  14   4      356.13      345.85     30.15 o
   1  14   4       59.48       65.68     18.25 o
   2  14   4        1.00        7.08     12.45 o
   3  14   4       18.67        0.99     21.42 o
   4  14   4        1.09        4.66     15.29 o
   5  14   4        0.44       10.54     15.56 o
   6  14   4       14.95        8.66     18.63 o
  -5  15   4       18.52       26.38     13.75 o
  -4  15   4       23.40       31.55     13.93 o
  -3  15   4       18.88       29.99     13.48 o
  -2  15   4       73.59       72.39     15.51 o
  -1  15   4      124.08      107.87     21.44 o
   0  15   4       18.53       10.28     12.60 o
   1  15   4      239.36      249.61     28.86 o
   2  15   4        0.26       32.14     15.97 o
   3  15   4        1.00        0.44     14.38 o
   4  15   4       52.17       32.64     17.28 o
   5  15   4       59.29       40.43     19.50 o
  -4  16   4       72.59       56.49     31.59 o
  -3  16   4      123.79      150.77     39.05 o
  -2  16   4       75.59      103.00     32.60 o
  -1  16   4        8.01       22.09     15.41 o
   0  16   4        5.95       41.52     17.09 o
   1  16   4      115.74      142.39     24.18 o
   2  16   4       42.40       40.66     24.33 o
   3  16   4      256.13      328.39     35.49 o
   4  16   4       46.60       38.24     20.09 o
  -3  17   4        9.36       -7.08     21.48 o
  -2  17   4        0.77        8.97     23.25 o
  -1  17   4      363.03      418.56     56.74 o
   0  17   4       47.04       44.48     27.93 o
   1  17   4      234.94      217.11     46.00 o
   2  17   4        6.50       10.62     24.39 o
   3  17   4       50.86        5.69     25.65 o
  -9   1   5       53.18       27.96     17.69 o
  -8   1   5       34.52       38.56     15.64 o
  -7   1   5      338.38      372.93     28.05 o
  -6   1   5     1309.71     1227.96     47.26 o
  -5   1   5       72.37       64.29     11.45 o
  -4   1   5     1596.09     1612.66     40.56 o
  -3   1   5      385.96      406.18     17.28 o
  -2   1   5     7830.19     8412.13     84.84 o
  -1   1   5       10.29       16.69      3.14 o
   0   1   5    10008.42    10774.22     88.41 o
   1   1   5       14.43       17.52      5.14 o
   2   1   5     3152.54     3649.14     40.36 o
   3   1   5      557.24      567.07     22.43 o
   4   1   5     1531.38     1724.84     45.35 o
   5   1   5        1.84        7.79      9.10 o
   6   1   5        0.50       16.90     30.08 o
   7   1   5      272.01      323.47     29.26 o
   8   1   5       75.87       92.68     21.10 o
   9   1   5       34.94       34.15     18.58 o
  -9   2   5       12.89       -9.30     10.76 o
  -8   2   5      520.09      521.65     73.87 o
  -7   2   5      241.63      213.55     28.12 o
  -6   2   5       34.48       65.05     13.85 o
  -5   2   5        2.91        3.56      6.48 o
  -4   2   5      297.29      317.37     18.45 o
  -3   2   5    13146.61    13263.93    132.02 o
  -2   2   5       15.59       12.16      4.21 o
  -1   2   5    15403.39    16564.04    130.34 o
   0   2   5       32.26       28.29      3.15 o
   1   2   5    11037.85    11468.05    109.34 o
   2   2   5     1176.51     1042.78     18.68 o
   3   2   5     1022.62      959.12     31.65 o
   4   2   5     2057.87     1998.53     85.49 o
   5   2   5      957.66     1089.04     39.54 o
   6   2   5      817.55      747.11     45.24 o
   7   2   5       12.46       15.95     12.91 o
   8   2   5      587.30      547.22     42.40 o
   9   2   5        0.04      -14.62     24.96 o
  -9   3   5      117.37       44.21     19.10 o
  -8   3   5        3.66        3.15     10.09 o
  -7   3   5     2277.78     2245.42     52.67 o
  -6   3   5      124.93      149.80     15.13 o
  -5   3   5     3768.91     3676.04     96.36 o
  -4   3   5     4060.06     4106.87     59.07 o
  -3   3   5     2433.12     2471.81     31.96 o
  -2   3   5       43.17       52.64      4.98 o
  -1   3   5       60.59       72.22      5.04 o
   0   3   5     2777.68     2561.55     31.08 o
   1   3   5     1156.50     1104.81     15.39 o
   2   3   5     1628.50     1480.41     23.09 o
   3   3   5     1224.98     1277.85     28.70 o
   4   3   5     6078.51     5940.67     79.67 o
   5   3   5     2526.78     2276.51    189.12 o
   6   3   5      573.88      504.61     31.77 o
   7   3   5     1631.63     1569.95     57.23 o
   8   3   5       27.64       21.74     16.24 o
   9   3   5       87.20       59.28     21.55 o
  -9   4   5       17.23        8.98     15.92 o
  -8   4   5      753.52      716.71     42.26 o
  -7   4   5       17.94       24.77     10.68 o
  -6   4   5      208.50      224.65     21.82 o
  -5   4   5      497.37      563.14     22.57 o
  -4   4   5     4423.60     4432.44     51.23 o
  -3   4   5     4698.84     4916.85     51.69 o
  -2   4   5     3186.34     3211.09     40.81 o
  -1   4   5    27327.18    27009.52    209.21 o
   0   4   5        2.95       -2.86      3.56 o
   1   4   5     1514.86     1395.26     18.66 o
   2   4   5     3542.65     3480.59     39.99 o
   3   4   5     3833.95     3811.04     62.24 o
   4   4   5     1371.35     1596.91     36.52 o
   5   4   5       10.35       11.71      9.82 o
   6   4   5      217.90      251.01     34.56 o
   7   4   5      133.40      158.92     23.21 o
   8   4   5      543.22      545.87     39.81 o
   9   4   5        2.35       29.97     16.84 o
  -9   5   5        3.42       -1.14     19.34 o
  -8   5   5       57.03       51.58     17.46 o
  -7   5   5      375.66      385.88     31.61 o
  -6   5   5      725.40      757.19     28.82 o
  -5   5   5     1618.55     1507.23     36.80 o
  -4   5   5        3.33       16.44      6.46 o
  -3   5   5       36.97       55.89      7.31 o
  -2   5   5        8.11        6.06      2.88 o
  -1   5   5      143.16      143.71      9.01 o
   0   5   5     2518.22     2768.54     32.91 o
   1   5   5      580.52      634.44     12.96 o
   2   5   5     4056.63     4207.35     42.10 o
   3   5   5      327.31      332.89     11.14 o
   4   5   5      352.68      396.07     16.61 o
   5   5   5      436.11      378.54     18.18 o
   6   5   5      791.86      785.34     58.12 o
   7   5   5      655.17      628.31     31.34 o
   8   5   5       26.14       12.36     14.96 o
   9   5   5        4.33       26.19     17.57 o
  -9   6   5      109.85       54.34     28.31 o
  -8   6   5        2.75       11.71     14.46 o
  -7   6   5      278.52      210.09     25.99 o
  -6   6   5       12.20        3.99      9.25 o
  -5   6   5     1218.49     1357.30     47.61 o
  -4   6   5     1054.05     1086.88     29.10 o
  -3   6   5     7522.94     8131.03    254.23 o
  -2   6   5      140.39      150.77      8.06 o
  -1   6   5     3937.74     4791.48     49.43 o
   0   6   5     1810.80     1893.32     26.71 o
   1   6   5     8165.98     9417.11     87.19 o
   2   6   5      109.41      127.15      7.30 o
   3   6   5     2666.29     2984.78     43.30 o
   4   6   5        1.37        1.97      5.60 o
   5   6   5      215.96      254.60     16.84 o
   6   6   5     1222.69     1122.93     37.03 o
   7   6   5       82.97       97.36     15.57 o
   8   6   5      109.99       76.46     19.39 o
   9   6   5       47.90       50.42     27.68 o
  -9   7   5       46.90       18.83     26.67 o
  -8   7   5       22.70        7.80     15.54 o
  -7   7   5      696.34      786.78    124.99 o
  -6   7   5      167.11      132.44     21.07 o
  -5   7   5     1290.66     1338.89     48.70 o
  -4   7   5     1036.10     1064.66     31.94 o
  -3   7   5      363.29      391.44     25.65 o
  -2   7   5      980.11      948.37     20.05 o
  -1   7   5       11.69       12.01      3.68 o
   0   7   5     2465.65     2462.07     33.41 o
   1   7   5      118.56      104.73      8.07 o
   2   7   5     2296.03     2428.76     34.78 o
   3   7   5      697.21      757.41     26.83 o
   4   7   5       22.73       17.54      6.99 o
   5   7   5       10.67        7.75      6.92 o
   6   7   5       14.32        1.54      8.64 o
   7   7   5      228.28      245.48     22.76 o
   8   7   5       24.65       12.22     12.42 o
  -8   8   5      398.49      417.35     70.01 o
  -7   8   5        0.29       -3.14     15.92 o
  -6   8   5      268.50      321.20     30.47 o
  -5   8   5      399.74      438.75     57.06 o
  -4   8   5      372.01      428.30     22.52 o
  -3   8   5       51.95       32.67      8.27 o
  -2   8   5     2479.67     2487.03     46.82 o
  -1   8   5     2653.29     2657.49     36.37 o
   0   8   5        0.07        6.28      4.36 o
   1   8   5      254.46      273.64     12.51 o
   2   8   5      318.75      336.94     17.10 o
   3   8   5     1240.14     1326.46     44.08 o
   4   8   5     1268.76     1203.00     31.69 o
   5   8   5        3.84        6.96      6.90 o
   6   8   5      325.25      318.58     20.16 o
   7   8   5       29.83       35.36     12.99 o
   8   8   5      256.84      297.90     44.33 o
  -8   9   5       32.39       44.11     28.18 o
  -7   9   5      247.32      268.29     32.42 o
  -6   9   5      335.51      362.43     40.25 o
  -5   9   5      580.82      630.29     30.46 o
  -4   9   5      772.77      811.70     30.33 o
  -3   9   5      124.61       96.57     12.73 o
  -2   9   5     1930.80     1508.33    313.92 o
  -1   9   5       83.67       95.32     11.87 o
   0   9   5     3900.05     3979.24     62.66 o
   1   9   5      118.40      139.30     10.41 o
   2   9   5     1592.54     1569.38     44.47 o
   3   9   5      465.61      477.12     19.04 o
   4   9   5      688.87      747.46     24.81 o
   5   9   5      594.36      587.63     24.33 o
   6   9   5      495.47      542.62     25.14 o
   7   9   5      700.78      725.58     35.74 o
   8   9   5       44.98       12.01     26.92 o
  -8  10   5      259.71      233.29     47.64 o
  -7  10   5        3.86       16.46     16.43 o
  -6  10   5      568.42      635.49     57.56 o
  -5  10   5       70.55       63.74     13.18 o
  -4  10   5      211.29      237.10     19.48 o
  -3  10   5     1352.74     1483.89     40.09 o
  -2  10   5      410.69      374.95     52.76 o
  -1  10   5       77.55       69.81     17.53 o
   0  10   5       11.11        8.29      7.65 o
   1  10   5      413.78      388.66     25.98 o
   2  10   5       12.45       16.22      6.61 o
   3  10   5      487.44      556.31     21.44 o
   4  10   5     1332.35     1272.24     50.09 o
   5  10   5        1.61        1.12      7.70 o
   6  10   5      183.49      175.84     17.60 o
   7  10   5       47.13       29.52     21.55 o
   8  10   5      218.55      156.96     40.44 o
  -7  11   5       10.99       11.41     16.88 o
  -6  11   5       52.00       43.69     24.64 o
  -5  11   5      630.63      564.02     30.38 o
  -4  11   5      126.74      131.16     16.35 o
  -3  11   5       86.40       81.08     15.72 o
  -2  11   5        1.36       -1.19      5.93 o
  -1  11   5       44.79       25.00     14.01 o
   0  11   5      258.72      182.62     38.93 o
   1  11   5      260.32      274.01     23.85 o
   2  11   5      570.11      554.75     30.18 o
   3  11   5      540.90      491.32     21.38 o
   4  11   5      435.87      431.07     26.24 o
   5  11   5      180.15      192.55     17.39 o
   6  11   5      168.29      126.62     17.70 o
   7  11   5      287.38      311.33     34.20 o
  -7  12   5       92.53      117.40     38.67 o
  -6  12   5       46.90       57.81     20.31 o
  -5  12   5      233.86      235.14     28.58 o
  -4  12   5        1.55       -0.43      9.08 o
  -3  12   5      202.42      220.72     19.56 o
  -2  12   5       40.10       30.79     10.51 o
  -1  12   5        7.21        7.84      7.01 o
   0  12   5      100.79       96.35     17.38 o
   1  12   5      444.25      466.63     30.70 o
   2  12   5      832.06      848.12     46.61 o
   3  12   5      788.01      787.30     49.89 o
   4  12   5       67.31       52.39     16.37 o
   5  12   5      437.70      368.11     43.04 o
   6  12   5      134.23      105.71     18.67 o
   7  12   5        0.60        5.57     13.11 o
  -6  13   5       28.24       41.70     25.56 o
  -5  13   5       74.68       84.14     18.35 o
  -4  13   5       79.65       62.20     14.36 o
  -3  13   5      415.76      373.10     30.87 o
  -2  13   5      450.06      524.10     32.19 o
  -1  13   5        3.25        1.65      7.71 o
   0  13   5      236.79      179.74     63.47 o
   1  13   5      231.93      237.29     28.62 o
   2  13   5       47.69       31.94     11.75 o
   3  13   5      229.64      230.02     30.96 o
   4  13   5       69.05       43.74     23.44 o
   5  13   5      140.68      166.29     27.30 o
   6  13   5        4.28        8.42     21.29 o
  -6  14   5      588.19      720.09     74.06 o
  -5  14   5      180.48      174.52     56.11 o
  -4  14   5      322.20      342.13     40.49 o
  -3  14   5      514.13      596.16     40.57 o
  -2  14   5      100.28      102.71     20.49 o
  -1  14   5      808.09      796.79     48.55 o
   0  14   5      726.50      761.09     32.54 o
   1  14   5     2570.52     2580.82     74.58 o
   2  14   5       20.40        9.87     13.09 o
   3  14   5      401.01      452.52     42.84 o
   4  14   5       49.44       66.19     29.89 o
   5  14   5      393.45      329.24     65.90 o
   6  14   5      257.10      255.72     33.76 o
  -5  15   5      106.19      127.01     40.50 o
  -4  15   5      408.39      426.04     64.33 o
  -3  15   5      204.67      178.53     26.79 o
  -2  15   5     1657.27     1825.77     83.53 o
  -1  15   5       28.37       56.24     26.29 o
   0  15   5      560.65      720.44     42.47 o
   1  15   5      538.36      652.80     40.95 o
   2  15   5      450.25      490.31     39.81 o
   3  15   5      288.43      244.83     60.34 o
   4  15   5      382.59      439.64     39.36 o
   5  15   5      384.96      385.57     56.49 o
  -4  16   5      166.20      137.24     28.02 o
  -3  16   5      407.63      442.31     58.13 o
  -2  16   5        0.82       -1.01     20.22 o
  -1  16   5      845.92      831.30     70.52 o
   0  16   5       41.03       47.01     27.42 o
   1  16   5     1390.44     1555.05     92.13 o
   2  16   5       20.33       23.00     22.24 o
   3  16   5      693.96      614.31     65.59 o
   4  16   5       27.81       -6.70     23.76 o
  -3  17   5        2.19       -9.35     24.52 o
  -2  17   5        1.15       -6.70     21.36 o
  -1  17   5       59.15       34.12     26.79 o
   0  17   5        6.89       -4.68     22.24 o
   1  17   5        3.31        9.10     22.37 o
   2  17   5        1.64        5.69     23.13 o
  -9   0   6      498.61      444.72     52.57 o
  -8   0   6      433.04      471.25     47.52 o
  -7   0   6     1528.68     1488.83     71.53 o
  -6   0   6       13.52        4.04     12.38 o
  -5   0   6        7.10        5.69      9.48 o
  -4   0   6     7171.15     7099.91    149.38 o
  -3   0   6      555.99      640.35     31.21 o
  -1   0   6      980.33     1084.87     24.71 o
   0   0   6     3591.50     3191.49     69.63 o
   1   0   6       17.87       -3.26      3.26 o
   2   0   6     2579.27     2279.25     66.73 o
   3   0   6     3698.41     3150.54     84.42 o
   4   0   6     2512.77     2449.03     79.24 o
   5   0   6       82.44       63.69     18.96 o
   6   0   6      297.67      304.57     36.90 o
   7   0   6     1532.00     1339.83     75.83 o
   8   0   6      197.63      178.44     38.04 o
   9   0   6      140.58      186.53     44.48 o
  -9   1   6      152.96      168.65     54.28 o
  -8   1   6       89.61       95.53     20.37 o
  -7   1   6      765.86      804.58     37.67 o
  -6   1   6      525.99      614.04     30.37 o
  -5   1   6      659.52      647.77     27.70 o
  -4   1   6     2047.95     2060.25     60.60 o
  -3   1   6     8328.52     8403.05    180.21 o
  -2   1   6      183.12      165.07      9.21 o
  -1   1   6    15746.40    16679.88    131.18 o
   0   1   6       51.20       45.13      4.89 o
   1   1   6     1641.96     1870.33     25.03 o
   2   1   6       30.76       36.10      7.82 o
   3   1   6     5614.14     5799.25    104.64 o
   4   1   6     2359.40     2252.59     53.03 o
   5   1   6     1515.89     1625.74     81.13 o
   6   1   6      702.42      738.26     35.97 o
   7   1   6        0.47       14.13     14.66 o
   8   1   6      240.79      244.29     30.07 o
   9   1   6       33.77       28.13     23.06 o
  -9   2   6       87.73       82.55     16.81 o
  -8   2   6      221.15      220.79     21.07 o
  -7   2   6      354.29      329.81     26.65 o
  -6   2   6      526.35      514.29     48.84 o
  -5   2   6      639.71      655.45     28.23 o
  -4   2   6     1255.40     1037.36     32.28 o
  -3   2   6      100.65      104.55      7.03 o
  -2   2   6     5373.78     5655.92     54.28 o
  -1   2   6       16.09       19.51      3.61 o
   0   2   6     1587.53     1493.26     18.09 o
   1   2   6       71.75       64.34      5.76 o
   2   2   6        4.96       28.02      4.89 o
   3   2   6      141.27      160.44     11.19 o
   4   2   6      357.96      338.06     21.72 o
   5   2   6      650.47      620.31     36.59 o
   6   2   6      458.53      458.10     30.51 o
   7   2   6      703.25      664.37     58.83 o
   8   2   6        4.88        5.03     13.94 o
   9   2   6       34.25        3.47     18.27 o
  -9   3   6        6.40      -13.80     14.39 o
  -8   3   6        6.52        7.58     10.55 o
  -7   3   6       30.76       27.00     10.28 o
  -6   3   6       34.82       18.17      8.33 o
  -5   3   6      487.67      571.53     21.95 o
  -4   3   6      382.91      383.22     13.31 o
  -3   3   6      489.60      532.52     13.66 o
  -2   3   6     5217.22     4957.45     49.08 o
  -1   3   6       34.56       19.56      5.04 o
   0   3   6      295.40      283.94      9.07 o
   1   3   6     1705.24     1948.41     22.19 o
   2   3   6      816.51      860.57     20.39 o
   3   3   6       45.09       66.22     14.00 o
   4   3   6      493.26      498.46     23.45 o
   5   3   6      392.73      411.31     26.42 o
   6   3   6       38.51       28.23     19.27 o
   7   3   6      131.71      116.40     21.07 o
   8   3   6       33.63       60.25     18.20 o
   9   3   6        1.21      -17.44     20.98 o
  -9   4   6       37.23       37.81     21.10 o
  -8   4   6      304.68      272.34     29.71 o
  -7   4   6      629.20      616.85     31.51 o
  -6   4   6     1009.68     1077.74     33.70 o
  -5   4   6      203.71      191.80     14.76 o
  -4   4   6     5063.88     5330.19     85.10 o
  -3   4   6     1157.03     1247.96     21.43 o
  -2   4   6     1627.52     1667.34     20.58 o
  -1   4   6     1774.55     1589.34     23.27 o
   0   4   6    41766.56    43227.81    322.75 o
   1   4   6       39.43       34.90      5.03 o
   2   4   6     3385.23     3644.51     38.72 o
   3   4   6      131.86      113.24     13.61 o
   4   4   6     3941.72     3951.71     62.87 o
   5   4   6        2.39       -1.89      8.70 o
   6   4   6      201.04      192.48     32.29 o
   7   4   6      189.81      190.42     25.19 o
   8   4   6      232.38      216.99     63.95 o
   9   4   6        4.74      -19.97     25.40 o
  -9   5   6        0.05       25.91     22.12 o
  -8   5   6      322.08      321.48     43.28 o
  -7   5   6      131.75      180.87     24.25 o
  -6   5   6       62.56       51.44     14.25 o
  -5   5   6     1142.89     1244.29     33.27 o
  -4   5   6     4445.32     4414.57     64.22 o
  -3   5   6     9070.61    10098.81     82.56 o
  -2   5   6      871.76      900.09     14.62 o
  -1   5   6    20596.57    21246.07    197.99 o
   0   5   6      619.46      593.02     12.39 o
   1   5   6    12199.07    13494.28    102.53 o
   2   5   6      720.14      709.94     14.86 o
   3   5   6     9718.33    10060.86    108.54 o
   4   5   6      926.27      993.79     25.20 o
   5   5   6     1503.70     1650.71     35.73 o
   6   5   6      328.35      359.14     23.02 o
   7   5   6      691.11      693.12     32.69 o
   8   5   6      290.81      286.74     25.50 o
   9   5   6       25.32      -16.05     16.05 o
  -9   6   6      138.81      140.91     38.29 o
  -8   6   6        5.68       -7.76     12.99 o
  -7   6   6     1476.69     1487.21     57.27 o
  -6   6   6      682.19      790.21     39.58 o
  -5   6   6     2330.49     2167.42     60.89 o
  -4   6   6     2976.25     3146.22     70.45 o
  -3   6   6      948.50      960.31     31.19 o
  -2   6   6    11409.35    11698.37    167.88 o
  -1   6   6     3380.55     3124.02     47.03 o
   0   6   6    11794.62    12096.57    104.46 o
   1   6   6       46.28       47.23      8.76 o
   2   6   6     8188.50     8310.02     72.27 o
   3   6   6     1118.38      957.29     78.35 o
   4   6   6     2348.16     2401.93     52.46 o
   5   6   6      642.87      593.33     22.20 o
   6   6   6      914.31      932.57     33.98 o
   7   6   6      716.04      666.10     44.87 o
   8   6   6        1.37       -3.40     10.07 o
   9   6   6      223.00      187.42     41.32 o
  -8   7   6      262.89      285.40     34.65 o
  -7   7   6       28.52       19.79     26.98 o
  -6   7   6      337.67      370.69     49.16 o
  -5   7   6       22.85       28.76     12.91 o
  -4   7   6      622.84      612.91     53.76 o
  -3   7   6       93.84       78.23     11.10 o
  -2   7   6        1.25       -1.28      9.74 o
  -1   7   6      182.94      226.39     11.78 o
   0   7   6      273.73      262.84     10.09 o
   1   7   6      262.60      248.55     11.14 o
   2   7   6      551.27      585.51     21.91 o
   3   7   6      587.01      546.95     39.05 o
   4   7   6     2179.45     2146.37     66.10 o
   5   7   6       48.66       33.24      8.60 o
   6   7   6      275.64      307.02     22.50 o
   7   7   6        1.76       11.69     11.10 o
   8   7   6      252.25      218.01     24.07 o
  -8   8   6       34.14       56.62     20.76 o
  -7   8   6      182.12      210.22     39.24 o
  -6   8   6      126.80      135.86     23.16 o
  -5   8   6       23.34       35.13     22.43 o
  -4   8   6      715.00      586.24     40.54 o
  -3   8   6       15.91       18.78      7.96 o
  -2   8   6       16.67        3.22      6.33 o
  -1   8   6      159.12      174.19     13.49 o
   0   8   6      916.08      923.57     19.91 o
   1   8   6       16.78       19.73      5.59 o
   2   8   6      130.46      103.55      9.82 o
   3   8   6      227.62      206.31     15.90 o
   4   8   6      125.65      115.03     11.84 o
   5   8   6      828.77      734.16     25.58 o
   6   8   6        0.21       19.24      9.08 o
   7   8   6      715.70      662.66     43.63 o
   8   8   6       39.01       72.86     24.05 o
  -8   9   6        8.15       -6.07     22.62 o
  -7   9   6      101.11      101.52     22.87 o
  -6   9   6       13.01       21.13     13.90 o
  -5   9   6     1044.63     1062.74    105.21 o
  -4   9   6       64.98       43.13     10.95 o
  -3   9   6      458.47      423.40     21.53 o
  -2   9   6      182.46      172.88     14.83 o
  -1   9   6      217.06      232.57     18.16 o
   0   9   6       60.21       62.37     10.59 o
   1   9   6      568.47      674.19     19.51 o
   2   9   6      104.81      122.45     10.66 o
   3   9   6      376.52      357.13     49.00 o
   4   9   6       19.78       16.79      7.50 o
   5   9   6        0.21        0.78      7.01 o
   6   9   6      460.08      417.13     23.07 o
   7   9   6       43.77       46.57     14.84 o
   8   9   6        6.94       11.57     17.83 o
  -8  10   6       91.71       63.44     32.86 o
  -7  10   6      230.70      264.51     48.91 o
  -6  10   6      223.86      241.52     37.22 o
  -5  10   6        1.65        7.25      8.99 o
  -4  10   6        4.04        9.71      8.60 o
  -3  10   6      116.22      146.80     15.54 o
  -2  10   6      199.33      230.48     17.27 o
  -1  10   6      655.65      583.99     24.26 o
   0  10   6     1161.70     1244.87     34.49 o
   1  10   6      112.13      109.46     20.20 o
   2  10   6     1349.18     1386.80     37.68 o
   3  10   6     1289.37     1231.31     41.94 o
   4  10   6      266.18      275.61     20.88 o
   5  10   6       34.49       24.61      9.07 o
   6  10   6       97.16      122.72     15.30 o
   7  10   6       38.94       49.14     14.49 o
  -7  11   6       22.84       14.77     18.39 o
  -6  11   6      272.57      285.94     32.96 o
  -5  11   6      166.55      162.78     18.93 o
  -4  11   6      239.81      231.81     20.24 o
  -3  11   6     1973.47     1969.95     69.51 o
  -2  11   6      987.13      942.25     32.03 o
  -1  11   6     2268.20     2066.49     47.19 o
   0  11   6      109.40       72.77     18.31 o
   1  11   6      452.66      386.66     22.07 o
   2  11   6        2.52       -4.63      6.89 o
   3  11   6      283.89      313.75     21.18 o
   4  11   6      235.32      221.13     17.27 o
   5  11   6      655.01      671.19     51.04 o
   6  11   6      770.11      840.33     38.35 o
   7  11   6      101.86       85.12     17.57 o
  -7  12   6       92.68       43.22     30.08 o
  -6  12   6      128.71      123.93     24.74 o
  -5  12   6      287.49      295.82     24.77 o
  -4  12   6      777.47      806.04     33.82 o
  -3  12   6      419.01      371.24     30.69 o
  -2  12   6      510.17      450.87     25.08 o
  -1  12   6      230.52      204.98     18.40 o
   0  12   6     1622.42     1641.90     43.65 o
   1  12   6     1744.82     1789.88     45.94 o
   2  12   6     3082.42     3079.17     78.18 o
   3  12   6      245.56      229.06     20.40 o
   4  12   6     1701.81     1714.42     48.67 o
   5  12   6      263.80      332.88     55.35 o
   6  12   6       96.52       81.41     22.02 o
   7  12   6      217.59      190.35     24.29 o
  -6  13   6      597.46      561.09     44.71 o
  -5  13   6      148.24      165.29     27.43 o
  -4  13   6      390.55      368.93     26.26 o
  -3  13   6      649.24      612.39     66.22 o
  -2  13   6      268.03      308.56     22.55 o
  -1  13   6     1559.81     1597.14     44.56 o
   0  13   6      800.13      728.74     30.90 o
   1  13   6     1113.71     1082.05     37.03 o
   2  13   6       12.32        7.93      7.72 o
   3  13   6       25.68        9.57     10.31 o
   4  13   6      660.42      776.50     44.54 o
   5  13   6       15.70       18.21     15.09 o
   6  13   6      188.78      220.50     31.58 o
  -6  14   6        0.12       10.24     25.65 o
  -5  14   6      111.20      139.51     27.08 o
  -4  14   6        1.57        0.28     14.06 o
  -3  14   6       30.45       33.97     15.99 o
  -2  14   6      246.40      208.42     27.11 o
  -1  14   6        4.93       -2.65     11.80 o
   0  14   6       60.59       53.77     22.37 o
   1  14   6       90.68       91.94     18.78 o
   2  14   6      389.39      348.29     47.01 o
   3  14   6        2.16        8.09     18.83 o
   4  14   6       47.09       19.59     22.37 o
   5  14   6      141.27      104.13     32.98 o
  -5  15   6       21.12       40.31     30.33 o
  -4  15   6       36.51       16.70     17.79 o
  -3  15   6        7.37       -0.07     14.73 o
  -2  15   6       47.22       26.28     16.55 o
  -1  15   6       54.43       47.64     16.61 o
   0  15   6       85.50       78.35     27.68 o
   1  15   6      124.53      126.00     34.37 o
   2  15   6        6.62       37.53     21.86 o
   3  15   6       22.92       19.46     23.25 o
   4  15   6       10.52       17.44     21.74 o
   5  15   6        1.21       33.87     26.54 o
  -4  16   6        2.17       11.29     22.62 o
  -3  16   6      109.43       89.63     23.36 o
  -2  16   6      106.35      151.27     36.27 o
  -1  16   6       15.52       59.14     28.06 o
   0  16   6       22.23       13.27     22.12 o
   1  16   6      122.72       95.79     30.84 o
   2  16   6       23.80       54.72     28.81 o
   3  16   6        9.86       15.54     25.40 o
   4  16   6       10.89       -7.08     21.99 o
  -2  17   6      118.40       68.87     32.23 o
  -1  17   6       65.60       72.67     30.46 o
   0  17   6        2.34       19.46     24.26 o
   1  17   6      148.39      117.40     36.14 o
   2  17   6       84.04       87.96     33.74 o
  -9   1   7      128.14       82.28     21.48 o
  -8   1   7        0.01        0.55     11.95 o
  -7   1   7      509.38      439.88     29.73 o
  -6   1   7      220.79      284.22     22.27 o
  -5   1   7        3.42        8.88      7.59 o
  -4   1   7     2067.60     1955.95     45.16 o
  -3   1   7       67.07       54.65      9.25 o
  -2   1   7     1696.69     1846.42     25.19 o
  -1   1   7      152.97      167.14      6.82 o
   0   1   7       46.49       73.26      4.80 o
   1   1   7       77.54       81.87      6.09 o
   2   1   7      928.16     1124.03     20.53 o
   3   1   7      868.27      818.29     28.64 o
   4   1   7     1644.36     1588.02     45.17 o
   5   1   7      102.05      104.29     16.44 o
   6   1   7       89.64      136.59     19.46 o
   7   1   7      750.79      715.57     40.57 o
   8   1   7        0.04       -2.14     13.26 o
   9   1   7       87.14       69.80     24.87 o
  -9   2   7        3.30       -3.82     13.90 o
  -8   2   7      613.24      561.57     29.53 o
  -7   2   7      332.99      339.62     22.10 o
  -6   2   7      886.90      929.37     40.45 o
  -5   2   7     1645.14     1550.79     37.24 o
  -4   2   7     2906.73     2768.05     48.81 o
  -3   2   7     1954.22     1913.36     28.16 o
  -2   2   7     1121.42     1108.51     18.44 o
  -1   2   7     2572.68     2716.46     30.77 o
   0   2   7      431.15      409.05      9.66 o
   1   2   7     1885.51     1996.51     24.23 o
   2   2   7     2734.38     2649.45     34.47 o
   3   2   7     6464.62     6497.21    146.07 o
   4   2   7     3836.88     3584.39     71.67 o
   5   2   7      472.70      447.61     27.76 o
   6   2   7     1340.39     1412.82     50.98 o
   7   2   7      450.01      455.69     54.03 o
   8   2   7      426.44      449.96     37.17 o
   9   2   7       29.60       53.58     30.33 o
  -9   3   7      454.18      373.27     36.71 o
  -8   3   7       29.73       20.08     14.15 o
  -7   3   7     1387.71     1446.46     41.47 o
  -6   3   7       87.32       93.82     12.66 o
  -5   3   7     1030.15     1021.13     29.04 o
  -4   3   7      132.70      175.47     21.58 o
  -3   3   7     2851.59     2925.42     36.68 o
  -2   3   7     1825.95     1783.51     24.45 o
  -1   3   7     4107.31     4019.68     51.45 o
   0   3   7    41141.52    42166.00    286.54 o
   1   3   7    10418.71     9626.92     82.73 o
   2   3   7     3708.77     3604.33     49.80 o
   3   3   7     3717.96     3699.33     47.92 o
   4   3   7      324.70      308.05     17.35 o
   5   3   7      158.20      186.07     22.62 o
   6   3   7       60.15      106.11     17.61 o
   7   3   7     1817.17     1804.40     61.88 o
   8   3   7       27.27       22.41     15.05 o
  -9   4   7       57.38       46.41     19.43 o
  -8   4   7      266.30      272.49     30.10 o
  -7   4   7      391.30      365.70     30.25 o
  -6   4   7      909.37      916.05     31.21 o
  -5   4   7     1437.03     1567.11     44.34 o
  -4   4   7     2944.46     2821.21     38.80 o
  -3   4   7     4864.02     4997.82     53.55 o
  -2   4   7      470.17      425.48      9.58 o
  -1   4   7      783.78      703.68     15.01 o
   0   4   7     1029.54      994.82     16.63 o
   1   4   7    11157.81    11645.93     89.14 o
   2   4   7      109.03      115.18      6.87 o
   3   4   7     4969.14     5266.14     52.91 o
   4   4   7     3100.69     3132.91     55.37 o
   5   4   7      400.79      460.37     35.70 o
   6   4   7     1789.78     1734.42     57.41 o
   7   4   7       55.22       73.41     24.58 o
   8   4   7      488.35      452.97     37.69 o
  -9   5   7      192.27      132.44     35.39 o
  -8   5   7        6.17       22.09     15.07 o
  -7   5   7      189.45      192.64     24.56 o
  -6   5   7       58.38       64.98     23.44 o
  -5   5   7      469.27      458.77     29.32 o
  -4   5   7      426.99      489.22     19.24 o
  -3   5   7       49.43       62.92      6.18 o
  -2   5   7    15718.99    17048.04    125.37 o
  -1   5   7     3720.88     3563.01     64.23 o
   0   5   7     4120.45     4631.18     46.34 o
   1   5   7       66.04       75.32      5.68 o
   2   5   7     2314.34     2432.70     30.36 o
   3   5   7     1574.14     1549.51     25.05 o
   4   5   7      910.04      964.51     25.01 o
   5   5   7      433.24      449.84     20.05 o
   6   5   7     1014.91     1141.46     37.37 o
   7   5   7        3.54        8.30     12.23 o
   8   5   7       29.63       14.15     12.12 o
   9   5   7       83.28       31.59     24.64 o
  -9   6   7        2.96      -17.44     21.36 o
  -8   6   7       78.81       97.16     40.25 o
  -7   6   7     1149.04     1080.54     49.47 o
  -6   6   7      183.55      186.87     23.72 o
  -5   6   7      733.23      763.62     36.23 o
  -4   6   7      191.42      183.09     19.43 o
  -3   6   7      106.10      134.59     12.15 o
  -2   6   7      773.50      764.50     18.25 o
  -1   6   7       37.54       77.40      8.55 o
   0   6   7      861.02      793.11     15.55 o
   1   6   7      172.05      265.22      9.67 o
   2   6   7      912.46      923.01     18.14 o
   3   6   7      445.89      623.02     26.68 o
   4   6   7      458.30      502.51     29.77 o
   5   6   7      232.45      233.89     15.98 o
   6   6   7       14.71       24.12     10.45 o
   7   6   7      305.51      240.58     27.63 o
   8   6   7        7.16       18.87     12.89 o
   9   6   7       16.96       36.90     25.40 o
  -8   7   7        9.31       10.18     16.33 o
  -7   7   7      139.43      183.63     55.61 o
  -6   7   7       91.22       81.40     21.17 o
  -5   7   7       21.68       38.13     13.31 o
  -4   7   7       56.54       84.19     15.85 o
  -3   7   7      577.29      596.84     22.68 o
  -2   7   7     1717.24     1600.57     34.85 o
  -1   7   7       20.38       24.58      6.57 o
   0   7   7     1826.36     1698.47     47.59 o
   1   7   7      219.78      222.50      9.61 o
   2   7   7       24.79       40.60      6.03 o
   3   7   7     1744.32     1798.39     33.83 o
   4   7   7       28.34       35.84      8.09 o
   5   7   7      733.43      703.68     25.77 o
   6   7   7       98.82      101.85     16.22 o
   7   7   7      214.98      248.92     23.23 o
   8   7   7        2.83       -5.96     11.72 o
  -8   8   7      214.29      263.28     35.22 o
  -7   8   7        3.69      -10.71     10.71 o
  -6   8   7      503.15      480.38     71.72 o
  -5   8   7       96.45       68.48     16.99 o
  -4   8   7     1720.24     1755.47     54.90 o
  -3   8   7     1719.46     1773.79     40.82 o
  -2   8   7        3.54       12.32      6.86 o
  -1   8   7       23.60       51.07     13.37 o
   0   8   7       24.35       27.45      7.64 o
   1   8   7     2267.31     2435.61     37.85 o
   2   8   7      213.70      211.30     12.77 o
   3   8   7     1232.98     1406.49     56.78 o
   4   8   7      364.74      381.87     18.24 o
   5   8   7      157.39      179.15     15.23 o
   6   8   7     1312.60     1317.54     36.79 o
   7   8   7       16.81       34.18     12.88 o
   8   8   7      310.10      356.70     49.02 o
  -8   9   7        0.40        4.93     23.38 o
  -7   9   7      721.96      763.45     48.33 o
  -6   9   7      230.32      239.49     29.19 o
  -5   9   7      331.59      372.38     41.45 o
  -4   9   7      977.23      942.16     32.79 o
  -3   9   7       86.09       71.61     11.64 o
  -2   9   7     1222.13     1223.76     59.86 o
  -1   9   7       20.14       17.68      7.84 o
   0   9   7     1953.00     1908.04     41.26 o
   1   9   7        5.10        2.71      7.01 o
   2   9   7     2709.96     2794.06     43.93 o
   3   9   7      137.21      146.72     23.86 o
   4   9   7     1314.90     1201.87     44.51 o
   5   9   7      250.73      272.96     18.31 o
   6   9   7       70.99       92.14     13.46 o
   7   9   7      288.72      254.28     37.86 o
   8   9   7        1.27       10.92     18.21 o
  -8  10   7      109.75      202.20     47.90 o
  -7  10   7      130.61      138.44     26.63 o
  -6  10   7      110.37      136.57     24.89 o
  -5  10   7      103.12      120.38     16.49 o
  -4  10   7       88.82      108.45     15.28 o
  -3  10   7        4.26        9.21      8.78 o
  -2  10   7       14.72       14.84      8.48 o
  -1  10   7      432.14      425.06     21.63 o
   0  10   7      104.34       90.00     12.53 o
   1  10   7       73.55       65.91     11.75 o
   2  10   7      311.98      301.32     19.51 o
   3  10   7        4.45        3.02      6.99 o
   4  10   7      598.64      566.26     44.05 o
   5  10   7      112.83      136.30     14.50 o
   6  10   7      526.81      560.77     35.46 o
   7  10   7      150.05      105.76     18.58 o
  -7  11   7        5.21       20.73     27.04 o
  -6  11   7       55.85       15.61     16.16 o
  -5  11   7       22.05       12.61     11.14 o
  -4  11   7      150.40      117.84     15.97 o
  -3  11   7      204.94      156.62     27.65 o
  -2  11   7     1604.97     1619.88     58.38 o
  -1  11   7      600.20      599.11     30.08 o
   0  11   7     1331.89     1366.69     37.94 o
   1  11   7      472.05      447.43     23.50 o
   2  11   7      773.06      907.71     39.10 o
   3  11   7       38.66       45.40     12.84 o
   4  11   7      217.24      185.85     19.15 o
   5  11   7       10.13        3.84      8.18 o
   6  11   7        0.32        6.33      9.41 o
   7  11   7       14.56        2.83     11.80 o
  -7  12   7        0.37       -5.94     21.10 o
  -6  12   7       34.38       25.90     18.25 o
  -5  12   7        5.55        3.19     13.40 o
  -4  12   7       14.48       10.69     12.27 o
  -3  12   7       53.18       77.35     18.23 o
  -2  12   7      159.22      124.12     15.65 o
  -1  12   7      794.84      786.57     38.58 o
   0  12   7       75.20       86.97     13.92 o
   1  12   7       33.99       26.67     13.73 o
   2  12   7      270.73      249.34     20.60 o
   3  12   7       15.54       30.50     10.07 o
   4  12   7       14.52       24.64     10.83 o
   5  12   7       30.10       26.08     11.90 o
   6  12   7        9.91       16.43     17.67 o
   7  12   7       44.59       74.58     23.50 o
  -6  13   7       77.89      146.47     41.45 o
  -5  13   7      265.47      268.03     32.74 o
  -4  13   7      343.39      394.45     65.15 o
  -3  13   7       74.08       77.14     19.03 o
  -2  13   7       33.26       28.16     13.55 o
  -1  13   7        0.13        6.10     10.68 o
   0  13   7       59.72       65.14     16.79 o
   1  13   7        8.07       -5.10     10.47 o
   2  13   7      242.74      267.63     54.47 o
   3  13   7       15.59        5.29     12.46 o
   4  13   7      123.12      148.36     36.27 o
   5  13   7       64.63       77.59     28.94 o
   6  13   7       26.70        2.27     21.74 o
  -5  14   7       58.32       70.60     21.37 o
  -4  14   7      161.94      175.76     31.15 o
  -3  14   7      933.92      938.34     66.92 o
  -2  14   7      345.66      300.56     37.66 o
  -1  14   7     2726.78     2787.86     79.51 o
   0  14   7        4.88       -4.96     11.39 o
   1  14   7      965.30      971.06     46.66 o
   2  14   7       95.56      105.64     21.70 o
   3  14   7      909.39      995.59     72.29 o
   4  14   7      904.82     1067.62     77.85 o
   5  14   7      157.21      196.77     42.97 o
  -5  15   7      840.58      847.98     78.61 o
  -4  15   7      269.52      240.51     33.17 o
  -3  15   7       78.47       59.29     19.66 o
  -2  15   7      600.44      598.96     41.37 o
  -1  15   7        3.14       -1.17     13.06 o
   0  15   7      927.12     1015.45     48.73 o
   1  15   7      119.90       66.09     27.55 o
   2  15   7     1257.49     1402.14     86.82 o
   3  15   7        3.26      -14.41     18.07 o
   4  15   7      229.88      157.34     38.17 o
   5  15   7      172.51      180.72     40.95 o
  -4  16   7       22.83       45.24     30.58 o
  -3  16   7      565.37      718.30     71.72 o
  -2  16   7      316.41      317.89     49.16 o
  -1  16   7      706.75      782.26     69.13 o
   0  16   7       12.58       48.40     27.04 o
   1  16   7      598.31      526.23     60.15 o
   2  16   7        0.47      -18.07     18.07 o
   3  16   7      416.99      372.56     55.73 o
  -2  17   7       20.85        9.35     23.88 o
  -1  17   7       29.07       31.47     25.53 o
   0  17   7       26.93       16.30     21.99 o
   1  17   7        1.87       31.47     26.54 o
   2  17   7       55.62      105.02     34.37 o
  -9   0   8       51.41       65.97     28.81 o
  -8   0   8      258.59      290.41     40.31 o
  -7   0   8     1304.02     1312.16     66.47 o
  -6   0   8       90.67       99.96     22.75 o
  -5   0   8     1298.78     1418.57     58.39 o
  -4   0   8      756.44      644.01     36.90 o
  -3   0   8      152.35       19.46      8.09 o
  -2   0   8     2380.22     2135.71     33.92 o
  -1   0   8     2403.14     2231.02     31.08 o
   0   0   8    13611.30    12339.39   1179.27 o
   1   0   8     1132.80     1022.46     28.31 o
   2   0   8      384.07      428.37     19.48 o
   3   0   8        6.44       22.37     11.88 o
   4   0   8     5034.04     5317.76    131.43 o
   5   0   8      791.31      804.63     49.92 o
   6   0   8     1185.47     1031.48     61.54 o
   7   0   8     2264.47     2424.64    103.50 o
   8   0   8      167.24      194.74     40.19 o
  -9   1   8       61.20       52.14     18.64 o
  -8   1   8      493.75      550.00     35.91 o
  -7   1   8        8.67        3.20      9.75 o
  -6   1   8        5.88       10.58      9.14 o
  -5   1   8     1078.68     1063.69     65.72 o
  -4   1   8      957.75      920.06     30.71 o
  -3   1   8     3289.91     3460.40     42.07 o
  -2   1   8       30.30       21.21      3.87 o
  -1   1   8     4785.45     5009.81     58.39 o
   0   1   8     1360.97     1391.24     18.72 o
   1   1   8     1127.46     1227.00     28.08 o
   2   1   8      658.80      712.64     18.26 o
   3   1   8     4334.56     4362.77     76.10 o
   4   1   8      640.37      628.99     29.17 o
   5   1   8      173.07      147.02     18.81 o
   6   1   8       57.38       75.82     15.92 o
   7   1   8      523.74      514.49     36.10 o
   8   1   8      351.30      384.10     36.38 o
  -9   2   8       78.93       45.13     30.52 o
  -8   2   8       22.13       20.01     11.81 o
  -7   2   8      673.50      731.26     29.78 o
  -6   2   8       95.39      106.42     11.62 o
  -5   2   8     1200.48     1059.84     45.11 o
  -4   2   8      598.48      615.20     17.25 o
  -3   2   8     1394.37     1390.30     23.98 o
  -2   2   8      596.05      769.64     15.62 o
  -1   2   8     4762.70     4574.62     41.98 o
   0   2   8     3868.04     3696.67     40.50 o
   1   2   8     5427.92     5407.59     49.42 o
   2   2   8     1959.32     1854.26     34.86 o
   3   2   8     4016.66     4044.87     50.34 o
   4   2   8     1831.24     1933.65     51.06 o
   5   2   8      765.13      759.19     52.38 o
   6   2   8        4.90       20.39     11.53 o
   7   2   8       72.48       62.62     17.24 o
   8   2   8       65.91       34.12     19.46 o
  -9   3   8       27.15       24.26     22.31 o
  -8   3   8       73.97       70.34     18.69 o
  -7   3   8       78.51       61.48     21.99 o
  -6   3   8       50.12       38.45      9.97 o
  -5   3   8      926.60      874.58     27.22 o
  -4   3   8       29.13       38.82      6.06 o
  -3   3   8     2334.18     2612.10     34.74 o
  -2   3   8      115.39      121.31      8.54 o
  -1   3   8      190.91      348.29     18.20 o
   0   3   8       76.59      107.47      5.87 o
   1   3   8     6285.96     6639.07     51.72 o
   2   3   8      263.99      269.75     13.11 o
   3   3   8      662.28      664.57     26.37 o
   4   3   8       30.03       31.10     10.84 o
   5   3   8       28.82       34.66     12.60 o
   6   3   8        1.69       10.37     11.90 o
   7   3   8       49.62       64.34     18.02 o
   8   3   8       61.97       55.72     19.61 o
  -9   4   8       22.61       26.92     23.51 o
  -8   4   8       57.13       37.14     16.93 o
  -7   4   8       65.52       99.37     18.91 o
  -6   4   8      186.45      190.88     22.04 o
  -5   4   8       30.15       26.34      9.25 o
  -4   4   8     1892.08     2106.25     32.96 o
  -3   4   8      953.95      893.98     22.82 o
  -2   4   8     3330.79     3918.73     42.60 o
  -1   4   8      462.82      449.90     14.52 o
   0   4   8     6701.57     7342.47     62.57 o
   1   4   8       36.87       35.38      4.41 o
   2   4   8     3933.07     4215.45     50.83 o
   3   4   8     1000.69     1040.66     23.01 o
   4   4   8     1196.95     1265.10     33.76 o
   5   4   8       30.91       32.02     18.70 o
   6   4   8      165.24      150.55     20.96 o
   7   4   8      683.86      653.05     41.83 o
   8   4   8       26.49       13.85     17.82 o
  -9   5   8        5.91       30.46     22.49 o
  -8   5   8      504.48      554.44     39.72 o
  -7   5   8        2.89        7.59     11.39 o
  -6   5   8     2566.74     2531.62     70.27 o
  -5   5   8      357.73      442.79     28.62 o
  -4   5   8     3161.53     2989.30     67.59 o
  -3   5   8     2201.91     2308.87     39.91 o
  -2   5   8     1574.60     1502.03     25.52 o
  -1   5   8     2235.90     2415.35     32.69 o
   0   5   8      311.07      279.16      8.52 o
   1   5   8     9128.57     9687.14     78.82 o
   2   5   8      516.14      454.55     19.14 o
   3   5   8     3369.74     3436.28     54.10 o
   4   5   8     3865.77     3697.63     75.19 o
   5   5   8      426.97      434.91     20.28 o
   6   5   8      998.92      923.49     33.81 o
   7   5   8        8.66        5.36      9.69 o
   8   5   8      222.77      203.92     22.71 o
   9   5   8      107.82      143.44     35.51 o
  -9   6   8      331.69      285.86     48.28 o
  -8   6   8        0.07        2.15     14.65 o
  -7   6   8      855.85      893.86     45.12 o
  -6   6   8      112.10      101.54     29.45 o
  -5   6   8      719.91      742.26     36.23 o
  -4   6   8     1439.08     1466.42     47.00 o
  -3   6   8     1303.37     1357.86     44.01 o
  -2   6   8     7371.63     7453.79     75.70 o
  -1   6   8     1130.20     1097.56     29.91 o
   0   6   8    13909.18    14221.68    119.93 o
   1   6   8        5.84        7.43      3.91 o
   2   6   8     2322.20     2377.46     31.43 o
   3   6   8      828.65      798.84     32.49 o
   4   6   8     1545.72     1491.48     92.82 o
   5   6   8     1039.89     1093.62     29.92 o
   6   6   8      237.79      237.82     20.49 o
   7   6   8      640.08      643.64     45.16 o
   8   6   8       70.69       55.08     15.51 o
  -8   7   8      290.02      304.19     78.92 o
  -7   7   8      141.72      121.65     26.41 o
  -6   7   8      237.57      238.38     26.36 o
  -5   7   8       88.78       78.09     16.35 o
  -4   7   8     1260.30     1230.65     75.32 o
  -3   7   8      520.93      517.28     21.85 o
  -2   7   8      317.15      337.19     16.60 o
  -1   7   8      566.04      490.32     18.58 o
   0   7   8      386.27      372.25     16.64 o
   1   7   8      872.64      756.72     16.50 o
   2   7   8      351.36      337.36     15.18 o
   3   7   8      247.09      263.72     14.39 o
   4   7   8      116.53       89.95     17.74 o
   5   7   8      145.87      183.55     15.15 o
   6   7   8      996.15     1063.36     32.67 o
   7   7   8      102.33       89.55     16.02 o
   8   7   8      359.85      363.77     30.13 o
  -8   8   8        0.06      -19.97     20.22 o
  -7   8   8       91.99      103.49     21.65 o
  -6   8   8       36.63       24.39     14.06 o
  -5   8   8      608.02      588.64     36.68 o
  -4   8   8      432.23      460.51     23.34 o
  -3   8   8       89.41       78.26     12.95 o
  -2   8   8      351.79      395.57     19.10 o
  -1   8   8      171.71      174.28     20.94 o
   0   8   8      313.20      279.20     15.92 o
   1   8   8       49.50       40.14      7.35 o
   2   8   8      989.13     1111.05     25.51 o
   3   8   8       39.12       50.98      9.06 o
   4   8   8      379.37      313.02     49.00 o
   5   8   8        2.06       -2.00      7.34 o
   6   8   8       79.61       74.53     12.01 o
   7   8   8        9.24       13.42     11.95 o
   8   8   8      511.59      576.17     35.56 o
  -8   9   8        6.62        8.09     24.01 o
  -7   9   8       50.07       84.87     21.85 o
  -6   9   8       40.81       29.54     16.30 o
  -5   9   8        6.25       -2.35     14.22 o
  -4   9   8      219.02      228.79     18.84 o
  -3   9   8      241.68      248.30     18.06 o
  -2   9   8       10.49        0.83      6.55 o
  -1   9   8        4.15        6.83      7.18 o
   0   9   8       13.69       15.11      7.57 o
   1   9   8      499.03      505.14     18.41 o
   2   9   8       42.18       53.83     10.70 o
   3   9   8       79.30      101.55     11.66 o
   4   9   8        1.13       -0.06      8.12 o
   5   9   8      234.70      244.16     18.09 o
   6   9   8       25.41       42.56     10.54 o
   7   9   8      191.84      215.90     23.34 o
   8   9   8        1.57       -2.49     18.01 o
  -7  10   8      140.72      123.56     26.57 o
  -6  10   8        2.38      -12.58     12.58 o
  -5  10   8       18.99       27.48     15.28 o
  -4  10   8      428.54      430.39     24.91 o
  -3  10   8      104.66      109.14     20.39 o
  -2  10   8      378.76      387.24     21.33 o
  -1  10   8        2.64       18.66      8.49 o
   0  10   8       75.14       73.03     11.67 o
   1  10   8       22.08       26.52     12.10 o
   2  10   8        3.26        5.62      7.90 o
   3  10   8       66.03       58.15     12.69 o
   4  10   8      366.75      354.52     30.63 o
   5  10   8       87.44       98.19     12.95 o
   6  10   8       67.09       64.57     12.82 o
   7  10   8      204.15      239.73     32.08 o
  -7  11   8      268.97      281.94     51.69 o
  -6  11   8      197.80      212.39     30.34 o
  -5  11   8      917.98      954.91     49.44 o
  -4  11   8      591.56      568.58     37.80 o
  -3  11   8      516.19      519.79     34.76 o
  -2  11   8       82.69       64.25     16.19 o
  -1  11   8     1291.89     1232.35     95.79 o
   0  11   8      259.04      216.62     23.74 o
   1  11   8     2128.96     1891.08     70.52 o
   2  11   8      408.99      353.01     22.26 o
   3  11   8     1753.32     1714.75     45.73 o
   4  11   8      296.01      274.04     25.30 o
   5  11   8      172.32      163.27     19.37 o
   6  11   8      137.94      113.44     18.75 o
   7  11   8      130.06      111.93     18.77 o
  -7  12   8      637.14      653.61     71.65 o
  -6  12   8       15.59        6.68     38.42 o
  -5  12   8      933.82      914.74     50.81 o
  -4  12   8      201.16      248.24     28.68 o
  -3  12   8        7.98        8.09     15.04 o
  -2  12   8     1337.15     1266.63     98.00 o
  -1  12   8      199.55      216.61     24.34 o
   0  12   8     1836.13     1696.36     80.06 o
   1  12   8       66.04       36.54     20.16 o
   2  12   8     1067.62     1081.86     75.64 o
   3  12   8       38.62       39.36     14.34 o
   4  12   8      102.02       63.02     17.38 o
   5  12   8      535.44      563.51     40.31 o
   6  12   8       93.24       53.58     29.82 o
  -6  13   8       83.86       18.20     23.25 o
  -5  13   8      132.24      138.57     25.71 o
  -4  13   8      429.04      397.01     35.60 o
  -3  13   8     1039.04     1048.48     49.81 o
  -2  13   8      908.18      891.21     96.36 o
  -1  13   8     1333.96     1370.62     53.57 o
   0  13   8      319.47      321.83     29.19 o
   1  13   8      750.31      664.92     39.02 o
   2  13   8      241.37      309.02     29.87 o
   3  13   8     1161.45     1310.31     78.48 o
   4  13   8      555.33      606.51     41.02 o
   5  13   8      310.10      296.98     48.28 o
   6  13   8      141.32       85.68     31.34 o
  -5  14   8       70.05       65.83     21.44 o
  -4  14   8       20.79        4.82     15.09 o
  -3  14   8        9.66       -5.30     13.04 o
  -2  14   8       62.66       69.72     23.13 o
  -1  14   8        1.60       -5.86     10.10 o
   0  14   8      164.12      113.52     21.21 o
   1  14   8      191.39      139.39     23.05 o
   2  14   8       56.00       34.66     16.18 o
   3  14   8      146.54      172.32     38.29 o
   4  14   8       29.83       40.44     26.16 o
   5  14   8      156.71      172.12     41.96 o
  -4  15   8       47.92       46.57     21.14 o
  -3  15   8        7.84        9.83     15.36 o
  -2  15   8       74.19      100.42     35.45 o
  -1  15   8       52.05       39.22     28.62 o
   0  15   8       24.41       38.20     15.65 o
   1  15   8       31.09       36.79     15.96 o
   2  15   8       54.42       69.38     28.06 o
   3  15   8       20.99        6.19     21.86 o
   4  15   8       37.02       61.04     30.84 o
  -3  16   8      179.10      276.00     60.15 o
  -2  16   8       31.14       32.29     22.12 o
  -1  16   8       45.12      119.38     32.54 o
   0  16   8      144.51       94.91     32.35 o
   1  16   8        1.44        2.78     18.83 o
   2  16   8      163.32      195.38     42.59 o
   3  16   8        1.74        8.85     24.64 o
  -2  17   8       53.04       53.33     29.19 o
  -1  17   8      193.12      239.86     47.64 o
   0  17   8       46.84       45.75     28.06 o
   1  17   8      177.97      160.12     39.56 o
   2  17   8      215.15      229.25     48.02 o
  -9   1   9       53.04       34.91     17.64 o
  -8   1   9      150.33      140.94     17.84 o
  -7   1   9      281.83      226.30     31.85 o
  -6   1   9     1241.80     1188.76     65.84 o
  -5   1   9      813.51      810.45     25.79 o
  -4   1   9       82.19       58.24      8.38 o
  -3   1   9      358.74      381.23     16.10 o
  -2   1   9     3036.28     2943.23     35.74 o
  -1   1   9     1085.18     1141.44     17.41 o
   0   1   9     7767.83     7912.30     69.82 o
   1   1   9      651.35      650.01     22.56 o
   2   1   9      873.39      941.79     18.05 o
   3   1   9     1384.68     1352.73     39.16 o
   4   1   9       74.59       94.72     14.30 o
   5   1   9        1.87       -6.21      9.98 o
   6   1   9     1284.75     1289.59     49.70 o
   7   1   9      557.52      558.30     39.56 o
   8   1   9       14.32       18.97     14.36 o
  -9   2   9       43.74       37.81     17.81 o
  -8   2   9      807.52      732.37    108.62 o
  -7   2   9       45.01       34.86     10.42 o
  -6   2   9      155.85      163.20     21.01 o
  -5   2   9      952.84     1021.78     30.24 o
  -4   2   9      483.85      482.86     24.75 o
  -3   2   9     1845.08     2000.14     30.24 o
  -2   2   9     1239.80     1164.74     23.82 o
  -1   2   9     2616.91     2690.14     29.73 o
   0   2   9      402.41      455.42     11.06 o
   1   2   9     1882.37     2055.46     26.33 o
   2   2   9     4378.31     3972.72    107.37 o
   3   2   9     7413.52     7716.60     96.33 o
   4   2   9      476.16      432.77     42.65 o
   5   2   9      295.13      336.26     25.66 o
   6   2   9       36.92       27.09     33.74 o
   7   2   9      260.66      249.00     28.54 o
   8   2   9      375.78      328.14     34.40 o
  -9   3   9      162.25      115.84     31.78 o
  -8   3   9        7.91        9.54     13.60 o
  -7   3   9     1156.84     1268.03     49.67 o
  -6   3   9     1048.00     1130.21     34.16 o
  -5   3   9     1462.77     1382.31     43.34 o
  -4   3   9     7848.34     8050.51     81.73 o
  -3   3   9     1490.26     1541.26     44.16 o
  -2   3   9     6963.90     6816.70     66.08 o
  -1   3   9        4.51       12.91      4.02 o
   0   3   9    13849.74    14732.14    111.75 o
   1   3   9     1360.11     1276.17     20.45 o
   2   3   9     3465.16     3242.50     41.68 o
   3   3   9     1337.05     1315.54     26.59 o
   4   3   9     5267.02     5279.47     93.83 o
   5   3   9     2451.70     2410.80     63.84 o
   6   3   9      267.97      264.28     29.64 o
   7   3   9     1494.23     1462.45     57.59 o
   8   3   9        2.07       18.94     14.85 o
  -9   4   9       38.83       86.06     30.20 o
  -8   4   9      200.59      183.43     26.45 o
  -7   4   9       28.53       19.25     10.21 o
  -6   4   9      457.62      459.41     32.29 o
  -5   4   9      355.59      368.66     25.33 o
  -4   4   9     2948.41     2826.38     40.02 o
  -3   4   9     3351.81     3437.81     42.29 o
  -2   4   9      498.59      513.43     11.98 o
  -1   4   9    10889.57    11577.20    149.25 o
   0   4   9       25.81       32.89      4.25 o
   1   4   9    10481.80    10565.16    133.57 o
   2   4   9     1039.65     1144.55     19.77 o
   3   4   9     2918.13     2910.19     42.25 o
   4   4   9     2841.51     2836.33     53.05 o
   5   4   9      557.75      626.42     33.41 o
   6   4   9      338.39      375.84     29.97 o
   7   4   9      101.98       89.64     20.32 o
   8   4   9      422.32      414.66     37.76 o
  -9   5   9       30.07       -4.93     21.99 o
  -8   5   9       20.06       13.49     13.72 o
  -7   5   9      297.25      254.46     27.84 o
  -6   5   9      729.41      713.70     37.76 o
  -5   5   9      235.17      257.58     23.91 o
  -4   5   9     1829.94     1895.48     52.67 o
  -3   5   9        1.32        4.05      5.35 o
  -2   5   9      282.17      365.24     16.05 o
  -1   5   9      418.13      368.08     12.04 o
   0   5   9     3034.33     2956.39     28.78 o
   1   5   9     1672.72     1600.72     22.69 o
   2   5   9     1425.54     1480.91     25.94 o
   3   5   9       17.81       16.01      4.99 o
   4   5   9      459.51      506.70     19.01 o
   5   5   9      799.28      741.44     39.24 o
   6   5   9       58.92       51.30     12.46 o
   7   5   9      439.67      423.45     33.19 o
   8   5   9        1.21        9.85     11.65 o
   9   5   9       99.85       25.15     25.15 o
  -8   6   9       21.42        7.64     15.99 o
  -7   6   9       22.10       29.67     14.72 o
  -6   6   9       32.87       28.12     13.89 o
  -5   6   9      526.26      644.88     35.47 o
  -4   6   9       10.32       20.95     10.34 o
  -3   6   9        6.71       12.49      6.19 o
  -2   6   9       87.55       83.58      7.93 o
  -1   6   9        8.62        6.16      4.24 o
   0   6   9       42.69       42.22      4.75 o
   1   6   9      300.14      229.59     11.52 o
   2   6   9        0.50        8.09      4.67 o
   3   6   9       85.82       68.15      7.53 o
   4   6   9      135.71      143.79     12.28 o
   5   6   9       62.28       94.24     14.25 o
   6   6   9       72.69       80.66     13.89 o
   7   6   9       48.23       36.83     12.51 o
   8   6   9        3.60        8.04     12.36 o
  -8   7   9       18.79        3.62     20.03 o
  -7   7   9      143.08      125.66     23.13 o
  -6   7   9       78.86       76.30     17.89 o
  -5   7   9        5.56       -5.26      9.35 o
  -4   7   9      999.65     1065.63     52.19 o
  -3   7   9      967.68      910.17     27.91 o
  -2   7   9      348.12      330.96     16.55 o
  -1   7   9       24.61       20.70      6.62 o
   0   7   9     5881.69     5965.69     76.36 o
   1   7   9      125.09      109.74      7.74 o
   2   7   9     1347.08     1413.00     28.29 o
   3   7   9      478.58      501.67     18.67 o
   4   7   9     1628.28     1580.14     86.90 o
   5   7   9       19.53       18.10      8.42 o
   6   7   9       76.63       53.52     11.49 o
   7   7   9      394.66      433.93     35.75 o
   8   7   9       19.73       21.93     14.34 o
  -8   8   9      169.77      184.76     41.83 o
  -7   8   9      292.80      320.89     63.38 o
  -6   8   9      412.34      415.07     83.66 o
  -5   8   9      415.73      435.81     32.51 o
  -4   8   9      724.21      727.80     81.07 o
  -3   8   9      835.58      783.32     26.86 o
  -2   8   9      156.09      131.99     16.96 o
  -1   8   9     3553.17     3567.16     56.84 o
   0   8   9        0.89        0.53      6.26 o
   1   8   9     2865.88     2847.13     43.29 o
   2   8   9      251.47      261.61     15.98 o
   3   8   9      826.89      819.94     24.18 o
   4   8   9      820.32      749.74     52.53 o
   5   8   9      519.07      509.25     26.89 o
   6   8   9      153.90      157.75     16.46 o
   7   8   9      240.37      209.03     29.16 o
   8   8   9      207.17      220.07     31.02 o
  -8   9   9        3.63       15.42     24.39 o
  -7   9   9      147.41      151.30     42.78 o
  -6   9   9       37.42       30.16     15.99 o
  -5   9   9      275.54      250.71     28.30 o
  -4   9   9      454.28      538.19     67.42 o
  -3   9   9       59.02       32.37     13.03 o
  -2   9   9      956.14      900.49     39.12 o
  -1   9   9      459.91      518.45     30.07 o
   0   9   9      650.97      597.22     38.29 o
   1   9   9      241.78      268.57     14.32 o
   2   9   9      316.93      369.59     20.15 o
   3   9   9       88.70       59.26     11.75 o
   4   9   9      211.10      279.13     17.49 o
   5   9   9     1058.74     1065.08     45.31 o
   6   9   9      329.83      394.75     23.17 o
   7   9   9      530.60      512.17     32.01 o
   8   9   9       20.68        0.63     24.52 o
  -7  10   9       18.12       41.02     20.57 o
  -6  10   9      163.40      221.30     35.45 o
  -5  10   9       20.98       12.45     13.08 o
  -4  10   9      637.47      667.44     38.72 o
  -3  10   9     1137.63     1234.43     48.89 o
  -2  10   9      418.12      341.20     35.32 o
  -1  10   9      710.01      773.17     37.52 o
   0  10   9      300.28      274.07     24.62 o
   1  10   9      163.56      196.69     22.19 o
   2  10   9       89.40       66.82     15.46 o
   3  10   9     2336.33     2475.06     69.65 o
   4  10   9      127.98      197.36     24.44 o
   5  10   9      128.54       35.64     17.89 o
   6  10   9       69.81       53.67     14.46 o
   7  10   9       23.47      -13.77     23.06 o
  -7  11   9       41.15       16.68     25.53 o
  -6  11   9      161.12      207.00     30.38 o
  -5  11   9      495.15      562.01     40.11 o
  -4  11   9        0.57       19.73     13.75 o
  -3  11   9      261.66      177.14     24.10 o
  -2  11   9      157.90      164.73     23.28 o
  -1  11   9       85.21       46.01     22.31 o
   0  11   9       65.62       47.77     15.05 o
   1  11   9       34.91       63.93     16.55 o
   2  11   9      257.32      315.10     46.63 o
   3  11   9       89.46       93.63     18.33 o
   4  11   9      515.63      483.86     45.37 o
   5  11   9      416.48      485.99     37.31 o
   6  11   9        5.48      -10.01     13.53 o
   7  11   9      312.17      329.87     52.57 o
  -6  12   9       53.76       82.16     24.65 o
  -5  12   9      697.61      692.16    134.15 o
  -4  12   9        2.22       19.03     14.56 o
  -3  12   9        4.73       11.89     15.29 o
  -2  12   9      839.60      705.17     40.15 o
  -1  12   9      298.29      313.48     28.77 o
   0  12   9        5.60       14.51     11.50 o
   1  12   9      104.84      114.98     20.12 o
   2  12   9       15.75       41.80     15.01 o
   3  12   9       28.19       31.97     15.22 o
   4  12   9        0.05        3.40     15.42 o
   5  12   9        0.26      -11.08     11.08 o
   6  12   9      188.98      180.87     28.69 o
  -6  13   9       15.50        3.03     25.65 o
  -5  13   9       31.57       22.60     18.77 o
  -4  13   9      103.13       58.91     19.63 o
  -3  13   9        3.24       15.00     14.38 o
  -2  13   9      777.42      828.61     62.18 o
  -1  13   9        3.88       -2.18     10.81 o
   0  13   9      475.82      426.33     33.57 o
   1  13   9       19.09       28.03     14.88 o
   2  13   9      525.89      543.80     48.59 o
   3  13   9       61.48       57.40     17.00 o
   4  13   9       97.05       77.96     30.84 o
   5  13   9      238.90      294.72     33.59 o
   6  13   9       57.32       -1.39     20.47 o
  -5  14   9      324.97      248.83     47.52 o
  -4  14   9      398.81      379.40     37.33 o
  -3  14   9      863.92      990.40     53.65 o
  -2  14   9      373.35      382.27     34.25 o
  -1  14   9      537.48      603.03     39.94 o
   0  14   9       58.59       71.62     26.22 o
   1  14   9      503.43      417.72     34.58 o
   2  14   9      508.60      603.53     99.71 o
   3  14   9      243.65      248.65     29.98 o
   4  14   9      130.29      155.44     39.05 o
   5  14   9      279.90      246.69     46.25 o
  -4  15   9       63.03       46.32     21.98 o
  -3  15   9      125.81      130.12     29.64 o
  -2  15   9      505.39      525.01     40.46 o
  -1  15   9      135.10      166.15     38.48 o
   0  15   9     1217.14     1256.41     56.52 o
   1  15   9       28.86        3.50     13.75 o
   2  15   9     1045.61     1015.35     52.45 o
   3  15   9      369.10      307.09     50.04 o
   4  15   9      173.33       86.19     35.89 o
  -3  16   9      122.97       81.24     43.92 o
  -2  16   9       16.65       31.63     29.76 o
  -1  16   9       78.38       65.57     21.05 o
   0  16   9        6.33        8.92     15.60 o
   1  16   9      120.49      179.83     41.83 o
   2  16   9       26.72       44.74     28.06 o
   3  16   9       14.26        3.54     24.14 o
  -1  17   9        0.05        1.01     23.13 o
   0  17   9        7.51       26.54     28.06 o
   1  17   9        1.08       53.08     27.80 o
  -9   0  10      355.11      330.98     45.24 o
  -8   0  10      187.06      138.76     30.96 o
  -7   0  10      507.28      532.04     45.24 o
  -6   0  10       78.62       69.25     19.59 o
  -5   0  10     1067.39     1275.64     58.13 o
  -3   0  10     1090.42     1290.72     27.66 o
  -2   0  10      552.93      385.58     20.50 o
  -1   0  10       10.86       18.32      4.44 o
   0   0  10     2415.76     2059.86     42.24 o
   1   0  10      485.69      551.79     15.35 o
   2   0  10      734.16      677.28     26.45 o
   3   0  10      126.09       98.32     20.35 o
   4   0  10     1266.40     1258.70     59.02 o
   5   0  10       60.55       64.96     20.60 o
   6   0  10        1.83        5.06     16.81 o
   7   0  10     1082.95     1132.58     73.17 o
   8   0  10       11.99       -3.79     17.44 o
  -9   1  10       34.28       54.14     18.47 o
  -8   1  10      657.69      635.70     61.29 o
  -7   1  10       48.17       49.35     13.09 o
  -6   1  10     1049.41     1009.02     27.47 o
  -5   1  10       11.58       17.81      6.94 o
  -4   1  10      860.93      860.79     26.49 o
  -3   1  10      150.55      211.22     16.64 o
  -2   1  10      183.77      181.95     11.90 o
  -1   1  10      815.16     1025.89     17.03 o
   0   1  10      172.83      172.64      7.57 o
   1   1  10      586.38      831.42     15.84 o
   2   1  10     4834.25     4814.97     49.45 o
   3   1  10     1532.00     1409.16     33.23 o
   4   1  10     3378.81     3437.87     73.48 o
   5   1  10     1010.75     1100.06     42.17 o
   6   1  10     1365.84     1331.07     50.12 o
   7   1  10       30.96       37.79     15.51 o
   8   1  10      486.79      457.90     38.27 o
  -9   2  10       28.61       21.26     17.32 o
  -8   2  10       21.48       12.06     15.67 o
  -7   2  10       37.27       20.66     11.63 o
  -6   2  10        0.87        0.98      6.77 o
  -5   2  10      135.31      133.82     11.75 o
  -4   2  10     2461.36     2714.80     39.77 o
  -3   2  10      482.32      410.73     13.45 o
  -2   2  10     7143.89     7514.78     72.07 o
  -1   2  10        4.13        3.83      3.02 o
   0   2  10    11923.08    13301.81    102.69 o
   1   2  10     1006.70      984.23     17.85 o
   2   2  10     1441.31     1523.83     27.56 o
   3   2  10       95.04       98.32     10.81 o
   4   2  10      174.68      167.39     18.75 o
   5   2  10        2.57        4.13     10.04 o
   6   2  10       75.66       95.85     19.12 o
   7   2  10      395.51      403.13     61.29 o
   8   2  10        0.24       11.90     15.14 o
  -9   3  10        0.51       10.87     15.17 o
  -8   3  10       17.42       21.94     14.91 o
  -7   3  10        1.70       -5.34      9.95 o
  -6   3  10       32.11       24.49     11.53 o
  -5   3  10      160.44      177.85     21.88 o
  -4   3  10       73.67       88.33     10.89 o
  -3   3  10     1541.52     1641.23     27.10 o
  -2   3  10       44.76       49.12      5.41 o
  -1   3  10       54.23       54.42      4.81 o
   0   3  10      437.69      423.10     11.41 o
   1   3  10     1387.94     1563.78     25.38 o
   2   3  10        2.34        9.20      5.55 o
   3   3  10        1.65        5.90      5.36 o
   4   3  10     1092.93     1067.61     54.60 o
   5   3  10        0.11       13.28     11.71 o
   6   3  10       95.40       72.93     23.82 o
   7   3  10       35.85       36.15     27.99 o
   8   3  10      114.63      147.58     61.48 o
  -9   4  10      110.25       95.41     32.10 o
  -8   4  10       34.07       20.06     16.24 o
  -7   4  10      656.69      658.02     38.72 o
  -6   4  10      153.69      178.34     21.88 o
  -5   4  10      813.59      767.62     34.68 o
  -4   4  10       46.42       37.22      8.03 o
  -3   4  10     1123.09     1103.30     34.07 o
  -2   4  10       90.85       80.55      5.52 o
  -1   4  10      482.98      544.11     24.32 o
   0   4  10      612.38      675.28     16.99 o
   1   4  10      217.07      229.21      8.58 o
   2   4  10      940.26      959.53     18.38 o
   3   4  10      585.79      578.23     21.39 o
   4   4  10      191.30      189.72     21.29 o
   5   4  10     1854.85     1691.22     54.17 o
   6   4  10       19.54       21.23     14.03 o
   7   4  10      648.60      706.58     62.68 o
   8   4  10        6.11       20.53     17.85 o
  -9   5  10        2.75        0.63     21.99 o
  -8   5  10      548.25      601.20     43.28 o
  -7   5  10      241.50      295.56     29.63 o
  -6   5  10      211.75      236.83     52.45 o
  -5   5  10      427.61      401.12     28.38 o
  -4   5  10     1872.85     1882.31     53.28 o
  -3   5  10     2064.92     2284.15     51.33 o
  -2   5  10      269.83      268.24     14.62 o
  -1   5  10    11277.84    12208.95    108.83 o
   0   5  10       37.38       54.37      5.78 o
   1   5  10     6949.23     7071.16     68.68 o
   2   5  10     1035.55     1162.86     20.94 o
   3   5  10     4657.91     4852.15     52.81 o
   4   5  10     1287.69     1291.07     46.02 o
   5   5  10      402.88      402.08     26.47 o
   6   5  10      658.31      768.08     31.67 o
   7   5  10      208.71      159.75     19.45 o
   8   5  10      603.41      580.03     41.32 o
  -8   6  10       11.81        7.80     16.19 o
  -7   6  10      506.59      526.58     75.83 o
  -6   6  10        2.66        9.19     18.70 o
  -5   6  10      584.28      519.02     32.61 o
  -4   6  10     2684.24     2664.79    182.49 o
  -3   6  10     1115.47     1064.76     30.10 o
  -2   6  10       12.82       16.55      6.24 o
  -1   6  10      586.89      573.51     15.98 o
   0   6  10     3831.31     3581.16     44.97 o
   1   6  10     3499.27     3170.29     42.26 o
   2   6  10     1322.05     1415.08     24.06 o
   3   6  10     2587.97     2488.09     35.25 o
   4   6  10     1523.57     1472.82     32.45 o
   5   6  10     1057.71     1046.79     35.57 o
   6   6  10      114.39      134.02     17.19 o
   7   6  10     1427.32     1282.26     44.60 o
   8   6  10       48.59       97.65     17.83 o
  -8   7  10      296.22      261.04     27.19 o
  -7   7  10      200.50      177.33     26.63 o
  -6   7  10      765.79      783.08     43.11 o
  -5   7  10      191.88      161.45     22.08 o
  -4   7  10      649.41      677.44     34.55 o
  -3   7  10     2191.36     2114.93    106.53 o
  -2   7  10        6.99        5.55      5.89 o
  -1   7  10     2686.20     2744.07     64.47 o
   0   7  10      591.57      542.42     28.01 o
   1   7  10     2066.08     2134.89     43.72 o
   2   7  10      805.39      749.15     20.35 o
   3   7  10     3997.91     4107.92     92.19 o
   4   7  10     1325.76     1350.12     86.69 o
   5   7  10     1026.06     1018.27     33.78 o
   6   7  10       31.62       40.92     10.43 o
   7   7  10      172.45      186.31     21.45 o
   8   7  10      131.30      107.16     19.47 o
  -8   8  10        9.83       38.42     25.40 o
  -7   8  10       20.31       15.70     16.18 o
  -6   8  10      291.98      312.64     40.44 o
  -5   8  10       15.23       18.06     23.44 o
  -4   8  10        4.37       10.17     10.98 o
  -3   8  10      306.64      260.55     66.54 o
  -2   8  10      308.22      305.25     24.21 o
  -1   8  10      185.77      235.44     21.46 o
   0   8  10     1824.27     1969.84     72.10 o
   1   8  10     1448.14     1353.24     37.12 o
   2   8  10       31.25       62.73     14.11 o
   3   8  10      115.82      135.79     12.28 o
   4   8  10      867.65      878.92     26.56 o
   5   8  10      321.83      295.18     18.76 o
   6   8  10      179.28      159.58     27.42 o
   7   8  10      140.01       98.70     17.40 o
   8   8  10      211.60      284.22     45.62 o
  -8   9  10       16.33        4.30     27.80 o
  -7   9  10       59.27       51.54     19.43 o
  -6   9  10        5.38       10.00     17.12 o
  -5   9  10       11.11       -1.53     11.53 o
  -4   9  10      169.47      132.51     20.68 o
  -3   9  10     1378.29     1398.10     60.60 o
  -2   9  10      245.46      195.54     22.33 o
  -1   9  10      102.64       95.11     16.58 o
   0   9  10       31.23       47.11     19.08 o
   1   9  10       48.24       77.83     12.01 o
   2   9  10      174.30      177.19     21.37 o
   3   9  10     1007.02      975.87     43.15 o
   4   9  10      124.80      138.61     16.44 o
   5   9  10      765.53      700.21     32.18 o
   6   9  10      192.03      164.96     19.86 o
   7   9  10       53.70       85.69     22.07 o
  -7  10  10      105.81       86.31     34.63 o
  -6  10  10       29.53       21.21     16.53 o
  -5  10  10      101.06      116.43     22.20 o
  -4  10  10      127.86      124.79     21.34 o
  -3  10  10      306.51      302.11     27.96 o
  -2  10  10      306.28      337.93     28.32 o
  -1  10  10      558.00      564.31     33.64 o
   0  10  10      224.80      303.97     43.60 o
   1  10  10       69.97      101.01     19.08 o
   2  10  10      396.37      407.12     30.06 o
   3  10  10      117.27       95.20     19.23 o
   4  10  10      607.75      648.25     69.44 o
   5  10  10      144.76      121.12     22.52 o
   6  10  10      105.57      102.58     22.34 o
   7  10  10       71.20       76.36     20.60 o
  -7  11  10        2.91       -4.30     25.78 o
  -6  11  10     1026.74     1176.20     57.80 o
  -5  11  10       86.74       52.46     18.36 o
  -4  11  10      621.30      680.46     41.73 o
  -3  11  10     1203.85     1267.49     70.14 o
  -2  11  10      125.19      151.53     22.86 o
  -1  11  10      628.26      568.56     71.47 o
   0  11  10      282.40      266.00     29.13 o
   1  11  10      288.89      255.02     26.17 o
   2  11  10       25.23       34.65     14.06 o
   3  11  10      508.59      567.16     60.41 o
   4  11  10        7.33       12.22     14.12 o
   5  11  10      328.57      345.42     34.56 o
   6  11  10      196.64      127.71     24.83 o
   7  11  10        7.08        3.54     21.74 o
  -6  12  10      759.21      836.73     74.56 o
  -5  12  10      364.97      322.37     34.57 o
  -4  12  10     1013.22      973.07     49.19 o
  -3  12  10      646.96      619.37     40.99 o
  -2  12  10     2931.27     2841.22     79.52 o
  -1  12  10      378.17      322.80     29.42 o
   0  12  10     3300.46     3108.05     82.13 o
   1  12  10       22.61       24.30     14.24 o
   2  12  10     3372.58     3167.96     84.37 o
   3  12  10      250.67      188.88     57.82 o
   4  12  10      531.07      495.44     48.40 o
   5  12  10      381.90      391.81     48.65 o
   6  12  10      741.56      789.56     50.66 o
  -6  13  10      321.43      218.00     49.16 o
  -5  13  10       49.87       38.31     19.79 o
  -4  13  10      148.17      140.41     25.40 o
  -3  13  10      603.69      609.98     42.13 o
  -2  13  10       15.37        7.18     13.50 o
  -1  13  10      907.01      889.28     45.35 o
   0  13  10        0.04        3.52     12.51 o
   1  13  10     1192.06     1075.98     49.31 o
   2  13  10      179.97      219.03     28.00 o
   3  13  10      729.40      669.81     44.86 o
   4  13  10      144.40      131.05     24.37 o
   5  13  10      215.55      216.02     31.05 o
   6  13  10      190.31      137.37     39.18 o
  -5  14  10        5.09       26.54     29.07 o
  -4  14  10      208.90      159.50     27.72 o
  -3  14  10       14.18       25.40     17.29 o
  -2  14  10      132.51       90.62     21.18 o
  -1  14  10       48.69       62.05     18.31 o
   0  14  10      569.65      618.68     41.21 o
   1  14  10        7.92       18.88     14.97 o
   2  14  10      285.90      293.58     47.83 o
   3  14  10      124.37      133.86     35.32 o
   4  14  10       15.87       10.49     16.84 o
   5  14  10       14.74      -16.81     19.71 o
  -4  15  10        5.40      -14.41     25.28 o
  -3  15  10       34.05       55.80     30.77 o
  -2  15  10       60.76       48.98     25.28 o
  -1  15  10       12.95       -7.56     12.55 o
   0  15  10       10.49        6.74     14.37 o
   1  15  10      127.53      119.25     23.55 o
   2  15  10       22.16       14.58     15.13 o
   3  15  10       19.56       33.49     25.78 o
   4  15  10       66.39       36.78     26.41 o
  -3  16  10        0.58        0.00     25.65 o
  -2  16  10       80.49      102.38     29.19 o
  -1  16  10        5.78        4.66     15.83 o
   0  16  10      123.92      135.92     26.09 o
   1  16  10       25.16        3.29     21.36 o
   2  16  10      143.56      153.80     39.30 o
   3  16  10      477.42      499.69     63.69 o
  -1  17  10      352.10      320.99     52.57 o
   0  17  10       40.01       35.89     26.16 o
  -9   1  11       22.58       15.81     15.82 o
  -8   1  11        2.16        5.59     12.87 o
  -7   1  11      303.79      331.58     42.29 o
  -6   1  11       58.64       52.36     10.69 o
  -5   1  11      137.01      166.39     10.42 o
  -4   1  11     4778.99     4994.05     59.96 o
  -3   1  11        4.23       10.28      4.06 o
  -2   1  11     4159.66     4079.90     40.78 o
  -1   1  11     1543.57     1238.26    142.65 o
   0   1  11     2954.03     2825.17     32.46 o
   1   1  11     1971.50     1933.29     26.31 o
   2   1  11     1953.26     1897.19     28.07 o
   3   1  11      171.53      142.62     13.50 o
   4   1  11     2639.89     2757.68     65.41 o
   5   1  11        8.20       15.48     11.02 o
   6   1  11      241.68      246.94     26.07 o
   7   1  11        7.68       -7.25     12.46 o
   8   1  11      275.25      327.38     35.83 o
  -9   2  11       12.10       15.16     16.55 o
  -8   2  11      510.88      501.44     35.95 o
  -7   2  11      865.03      836.24     74.88 o
  -6   2  11      617.50      612.13     29.02 o
  -5   2  11     1511.02     1652.89     32.41 o
  -4   2  11     3279.15     3315.54     45.93 o
  -3   2  11     5115.96     5368.89     59.37 o
  -2   2  11      366.70      367.42      9.46 o
  -1   2  11     8314.74     8686.98     73.74 o
   0   2  11       52.04       51.20      6.84 o
   1   2  11    12148.22    12421.89     99.77 o
   2   2  11       48.36       61.40      7.50 o
   3   2  11     3984.97     3937.75     60.41 o
   4   2  11       68.86      116.28     17.17 o
   5   2  11     2870.45     2810.10     71.17 o
   6   2  11      425.20      425.89     34.88 o
   7   2  11      210.42      178.62     43.54 o
   8   2  11      336.44      368.75     58.07 o
  -9   3  11      112.76      110.94     23.75 o
  -8   3  11      125.84       97.54     21.09 o
  -7   3  11      543.58      595.59     30.00 o
  -6   3  11        5.91        4.40     10.47 o
  -5   3  11     1083.81     1063.78    123.03 o
  -4   3  11     2149.17     2195.16     36.23 o
  -3   3  11     1185.22     1211.40     23.62 o
  -2   3  11     2606.49     2732.49     44.45 o
  -1   3  11      180.74      189.75      8.15 o
   0   3  11    12488.44    13488.39    106.41 o
   1   3  11      877.84      854.55     19.78 o
   2   3  11     2950.97     3176.08     42.95 o
   3   3  11     1263.82     1219.32     26.86 o
   4   3  11     1635.81     1771.56     41.36 o
   5   3  11      324.33      300.00     26.50 o
   6   3  11      273.79      272.96     27.97 o
   7   3  11     1115.04     1018.11     61.67 o
   8   3  11       34.86       43.07     19.09 o
  -9   4  11      105.67       79.49     30.71 o
  -8   4  11      836.68      785.71     45.69 o
  -7   4  11      180.03      158.42     22.28 o
  -6   4  11      515.20      452.70     34.75 o
  -5   4  11     1074.17     1126.95     42.51 o
  -4   4  11      843.17      823.43     25.68 o
  -3   4  11      324.59      321.19     16.43 o
  -2   4  11      444.27      374.25     16.77 o
  -1   4  11     6939.12     6812.08     61.14 o
   0   4  11       61.99       70.24      6.90 o
   1   4  11     1575.69     1474.96     24.31 o
   2   4  11      332.94      340.78     11.62 o
   3   4  11     4882.90     5153.76     73.51 o
   4   4  11     3220.51     3005.32     56.08 o
   5   4  11        2.68        4.67     11.20 o
   6   4  11     1289.72     1357.32     80.56 o
   7   4  11      166.14      202.22     27.95 o
   8   4  11      372.49      404.58     47.90 o
  -8   5  11       96.44       97.76     21.07 o
  -7   5  11       17.47        5.50     13.77 o
  -6   5  11        3.27        4.46     10.09 o
  -5   5  11      225.57      242.42     23.57 o
  -4   5  11      610.13      627.17     30.72 o
  -3   5  11      187.91      185.59     13.80 o
  -2   5  11     1917.73     1848.84     62.92 o
  -1   5  11     1551.71     1500.15     34.19 o
   0   5  11     1373.52     1442.08     40.34 o
   1   5  11      404.07      440.36     14.86 o
   2   5  11     1417.92     1347.81     23.09 o
   3   5  11      107.51      125.05      9.36 o
   4   5  11      458.57      426.39     18.20 o
   5   5  11        4.71        7.86      6.82 o
   6   5  11      384.31      347.87     23.89 o
   7   5  11       85.90       91.53     18.85 o
   8   5  11       11.90        9.85     13.59 o
  -8   6  11       46.39       48.96     18.63 o
  -7   6  11        0.60        7.00     12.11 o
  -6   6  11      134.03      122.10     23.82 o
  -5   6  11       16.32       15.64     11.24 o
  -4   6  11        0.15        2.35      8.26 o
  -3   6  11       75.55       82.23     10.61 o
  -2   6  11      205.20      219.27     14.87 o
  -1   6  11     1497.07     1792.91     39.11 o
   0   6  11      214.93      214.41     15.04 o
   1   6  11      866.49     1024.32     25.56 o
   2   6  11     1610.47     1553.61     32.59 o
   3   6  11        0.04        0.01      5.48 o
   4   6  11      536.98      537.04     23.98 o
   5   6  11       15.11       12.33      7.48 o
   6   6  11        2.23       11.68      9.95 o
   7   6  11        2.75       16.26     12.25 o
   8   6  11       15.53      -12.84     12.84 o
  -8   7  11        9.63        9.10     22.37 o
  -7   7  11       51.28       61.43     19.07 o
  -6   7  11        0.58        1.73     10.83 o
  -5   7  11      227.72      226.23     25.07 o
  -4   7  11      499.54      509.45     31.94 o
  -3   7  11      543.13      522.56     43.47 o
  -2   7  11      215.08      189.69     20.41 o
  -1   7  11       92.47       92.83     15.73 o
   0   7  11       24.61       55.53      9.89 o
   1   7  11       79.79       75.66     10.98 o
   2   7  11       25.90       34.82      7.43 o
   3   7  11     1894.53     2025.08     44.88 o
   4   7  11      383.90      337.19     21.08 o
   5   7  11      812.71      904.26     30.01 o
   6   7  11        4.24       12.75     11.89 o
   7   7  11      305.15      262.73     30.59 o
  -8   8  11      339.28      277.14     49.67 o
  -7   8  11       15.22        9.26     14.12 o
  -6   8  11      541.14      616.48     40.75 o
  -5   8  11      321.39      363.78     30.78 o
  -4   8  11      222.92      225.02     40.57 o
  -3   8  11      586.97      571.35     33.04 o
  -2   8  11       12.14       44.92     12.54 o
  -1   8  11     2900.77     2944.70    102.43 o
   0   8  11      122.88       93.84     13.78 o
   1   8  11     2234.23     2291.56     47.99 o
   2   8  11      165.38      165.46     15.11 o
   3   8  11     2463.23     2413.34     66.77 o
   4   8  11      190.88      192.24     18.03 o
   5   8  11      124.60      118.39     20.99 o
   6   8  11      248.91      235.27     28.47 o
   7   8  11       29.15       31.94     17.04 o
  -7   9  11      364.57      392.09     69.51 o
  -6   9  11      131.47      150.04     25.20 o
  -5   9  11      485.23      526.12     42.08 o
  -4   9  11      390.13      420.49     32.13 o
  -3   9  11      821.45      832.18     39.51 o
  -2   9  11      668.03      688.32     36.59 o
  -1   9  11      303.77      269.81     24.43 o
   0   9  11     1079.17     1114.88     43.52 o
   1   9  11      321.34      326.73     20.16 o
   2   9  11      823.48      811.04     74.18 o
   3   9  11      164.93      172.60     26.67 o
   4   9  11      124.76      115.79     32.73 o
   5   9  11      208.76      248.12     28.42 o
   6   9  11       70.70       56.47     14.25 o
   7   9  11      450.30      436.00     38.31 o
  -7  10  11       10.49       53.20     30.33 o
  -6  10  11      574.93      628.34     44.31 o
  -5  10  11        9.13       -6.51     12.44 o
  -4  10  11      296.80      336.41     30.86 o
  -3  10  11      537.69      486.06     36.96 o
  -2  10  11        5.09        8.57     11.66 o
  -1  10  11      115.64      171.37     22.34 o
   0  10  11       36.83       19.29     12.22 o
   1  10  11     1191.52     1375.98     50.94 o
   2  10  11        1.03       -8.22      8.22 o
   3  10  11       54.06       78.05     17.78 o
   4  10  11      386.41      327.00     30.76 o
   5  10  11      183.69      226.09     32.10 o
   6  10  11      146.69      155.17     33.55 o
   7  10  11      114.14       93.64     39.05 o
  -7  11  11       48.83       76.20     36.40 o
  -6  11  11      239.40      223.75     32.48 o
  -5  11  11        4.28        7.27     13.95 o
  -4  11  11      310.34      307.00     85.94 o
  -3  11  11      168.30      148.70     24.19 o
  -2  11  11       66.59      101.42     19.84 o
  -1  11  11      198.22      195.78     24.79 o
   0  11  11       80.23       26.91     13.97 o
   1  11  11      963.67      972.54     44.39 o
   2  11  11      708.42      620.77     38.12 o
   3  11  11      367.87      403.44     32.99 o
   4  11  11      181.00      155.71     33.11 o
   5  11  11      423.93      518.55     39.81 o
   6  11  11        4.62      -13.22     23.38 o
  -6  12  11        0.79      -22.75     22.75 o
  -5  12  11       94.70       86.52     22.83 o
  -4  12  11       62.55       69.38     19.51 o
  -3  12  11       21.66       20.97     15.59 o
  -2  12  11      186.49      215.75     54.97 o
  -1  12  11      419.41      441.23     47.01 o
   0  12  11      199.47      160.85     23.24 o
   1  12  11       80.51       95.42     27.23 o
   2  12  11        1.18       -9.01     12.36 o
   3  12  11       46.66       44.55     16.95 o
   4  12  11        0.07       19.96     15.27 o
   5  12  11      153.96      124.75     24.17 o
   6  12  11       19.91       46.96     29.13 o
  -6  13  11      114.37      149.00     44.74 o
  -5  13  11      245.50      281.66     35.56 o
  -4  13  11      605.23      691.76     46.38 o
  -3  13  11      280.98      385.13     35.91 o
  -2  13  11      571.92      576.48     96.87 o
  -1  13  11      167.57      187.75     26.31 o
   0  13  11      558.08      518.37     37.25 o
   1  13  11       21.85        5.43     13.55 o
   2  13  11      394.03      410.39     35.26 o
   3  13  11      133.63       94.75     22.04 o
   4  13  11      132.33      136.86     25.48 o
   5  13  11      144.63      149.49     27.04 o
  -5  14  11       17.82       21.48     29.45 o
  -4  14  11       89.02       80.26     23.22 o
  -3  14  11        8.18       -4.61     16.24 o
  -2  14  11        3.91       10.61     16.05 o
  -1  14  11       48.78       31.14     16.89 o
   0  14  11       33.57       34.04     16.82 o
   1  14  11      534.54      590.75     48.40 o
   2  14  11      151.85       73.42     20.44 o
   3  14  11      320.88      349.50     85.68 o
   4  14  11      372.92      364.17     37.85 o
   5  14  11       39.22       22.12     27.93 o
  -4  15  11      500.26      550.87     68.37 o
  -3  15  11      202.16      173.79     29.88 o
  -2  15  11      900.90      865.79     50.83 o
  -1  15  11      128.00      165.48     37.34 o
   0  15  11      922.38      893.04     50.31 o
   1  15  11        5.05       -3.97     15.39 o
   2  15  11      419.27      420.99     39.56 o
   3  15  11       48.04       89.04     23.46 o
   4  15  11      357.09      369.65     58.76 o
  -3  16  11        1.63       -7.58     23.25 o
  -2  16  11        2.96       -2.41     17.82 o
  -1  16  11       78.11       67.46     39.11 o
   0  16  11        9.29       16.87     17.78 o
   1  16  11       61.46       46.13     20.01 o
   2  16  11       15.77      -18.83     22.37 o
  -9   0  12       13.53       -8.85     18.45 o
  -8   0  12      108.49      110.07     29.45 o
  -7   0  12     1828.46     1839.56     58.64 o
  -6   0  12      325.92      312.39     23.23 o
  -5   0  12      575.11      500.10     63.95 o
  -4   0  12     2869.83     2898.87     54.56 o
  -3   0  12      327.73      278.73     13.82 o
  -2   0  12       18.57       10.93      4.62 o
  -1   0  12     1663.73     1493.99     27.57 o
   0   0  12     1258.75     1016.79     21.08 o
   1   0  12       44.11       36.26      9.17 o
   2   0  12     1681.97     2150.12     51.19 o
   3   0  12     4345.06     4410.36     84.25 o
   4   0  12     7131.98     7415.97    175.91 o
   5   0  12     2989.08     2900.07    103.63 o
   6   0  12      138.86      136.36     30.58 o
   7   0  12      939.40      856.45     65.46 o
   8   0  12        3.58        9.48     19.84 o
  -9   1  12      163.31      124.95     38.67 o
  -8   1  12      583.42      564.56     42.46 o
  -7   1  12        3.71       14.74     11.57 o
  -6   1  12      147.61      147.13     12.84 o
  -5   1  12      319.46      310.97     15.47 o
  -4   1  12     5143.94     5121.00     54.32 o
  -3   1  12      117.52      111.70      7.44 o
  -2   1  12      148.00      135.05      7.14 o
  -1   1  12     1578.60     1322.06     26.17 o
   0   1  12     2736.09     2632.31     31.76 o
   1   1  12     1437.84     1221.25     20.96 o
   2   1  12      109.70      118.52      8.45 o
   3   1  12       36.17       79.71     15.56 o
   4   1  12      375.58      450.14     46.44 o
   5   1  12     1224.36     1323.60     48.39 o
   6   1  12      644.54      687.44     40.01 o
   7   1  12       40.93       29.61     15.76 o
   8   1  12     1194.07     1223.61    102.36 o
  -9   2  12        5.55       -8.34     23.51 o
  -8   2  12        0.16       -6.48     22.37 o
  -7   2  12       61.45       52.17     15.22 o
  -6   2  12      562.45      522.20     31.17 o
  -5   2  12       71.32       76.52      8.98 o
  -4   2  12      581.65      594.59     18.44 o
  -3   2  12       12.78       11.54      4.73 o
  -2   2  12        5.41        3.83      3.10 o
  -1   2  12     2150.52     2179.19     28.96 o
   0   2  12     1566.57     1680.82     33.41 o
   1   2  12      272.88      272.50     10.66 o
   2   2  12     2628.21     2506.87     46.92 o
   3   2  12       92.86       89.31      9.66 o
   4   2  12     1106.99     1240.45     53.58 o
   5   2  12      102.78       57.61     15.22 o
   6   2  12      629.19      668.57     55.35 o
   7   2  12        2.85        6.22     12.81 o
   8   2  12       44.68       54.84     22.37 o
  -9   3  12        0.01       -6.07     21.99 o
  -8   3  12        1.45       -7.20     12.45 o
  -7   3  12        8.73        0.46     13.08 o
  -6   3  12       21.93       15.44     21.61 o
  -5   3  12       77.77       50.96     12.45 o
  -4   3  12      681.46      650.92     23.10 o
  -3   3  12       24.86       21.07      5.58 o
  -2   3  12      264.02      265.81     10.10 o
  -1   3  12      884.69      964.41     18.00 o
   0   3  12      220.86      214.41      9.71 o
   1   3  12      837.74      884.97     18.58 o
   2   3  12      611.93      649.11     18.60 o
   3   3  12       27.84        5.51      5.55 o
   4   3  12      517.24      472.78     22.75 o
   5   3  12     1172.43     1185.16     46.03 o
   6   3  12        0.12       16.75     13.30 o
   7   3  12      150.06      153.13     25.32 o
   8   3  12       57.86       38.97     19.92 o
  -8   4  12       32.04       36.44     18.04 o
  -7   4  12      208.87      296.78     29.31 o
  -6   4  12       77.71       62.56     15.36 o
  -5   4  12       89.82      108.88     17.69 o
  -4   4  12     1832.63     1857.87     40.60 o
  -3   4  12       45.54       63.89     13.36 o
  -2   4  12       41.98       60.12      9.78 o
  -1   4  12      185.39      183.91     11.47 o
   0   4  12     1376.14     1331.46     22.26 o
   1   4  12       78.77       77.46      7.33 o
   2   4  12     1024.86     1191.77     29.53 o
   3   4  12     2939.43     2865.60     73.63 o
   4   4  12      637.25      735.46     23.32 o
   5   4  12       55.48       48.35     15.63 o
   6   4  12       13.59        0.77     12.82 o
   7   4  12      289.69      276.19     31.99 o
   8   4  12       13.28       42.16     36.84 o
  -8   5  12      413.01      454.02     38.69 o
  -7   5  12        7.41       21.98     21.99 o
  -6   5  12      168.71      166.50     24.58 o
  -5   5  12      882.85      992.10     42.15 o
  -4   5  12      379.49      399.33     51.18 o
  -3   5  12     1711.32     1645.63     37.60 o
  -2   5  12      268.70      253.08     15.65 o
  -1   5  12    10196.50    10202.75    103.48 o
   0   5  12      113.49      111.97     10.13 o
   1   5  12     5097.61     5224.07     60.45 o
   2   5  12      199.14      194.92     20.56 o
   3   5  12     5267.53     5193.59     65.50 o
   4   5  12      205.14      206.44     14.70 o
   5   5  12      381.94      407.12     20.14 o
   6   5  12      411.93      404.17     53.58 o
   7   5  12       31.67       50.38     15.72 o
   8   5  12       44.15       37.97     15.16 o
  -8   6  12       61.46       44.98     25.15 o
  -7   6  12      259.35      277.70     30.45 o
  -6   6  12      548.96      544.27     36.39 o
  -5   6  12      868.95      892.94     41.56 o
  -4   6  12      488.06      432.57     28.75 o
  -3   6  12      299.16      311.67     17.79 o
  -2   6  12     1688.99     1596.04     37.52 o
  -1   6  12       24.30       42.78     15.95 o
   0   6  12     1141.87     1163.80     32.26 o
   1   6  12      162.44      118.02     29.55 o
   2   6  12     2158.86     2175.12     36.97 o
   3   6  12      900.65      954.05     25.58 o
   4   6  12      271.35      310.52     28.43 o
   5   6  12     1505.18     1467.41     43.11 o
   6   6  12     1213.68     1318.84     61.04 o
   7   6  12      959.11      970.64     50.00 o
   8   6  12       53.08       35.39     25.78 o
  -8   7  12      168.98      215.22     44.61 o
  -7   7  12        2.44      -12.51     12.51 o
  -6   7  12      336.21      324.70     31.03 o
  -5   7  12      120.43      109.86     19.99 o
  -4   7  12      290.77      283.99     41.14 o
  -3   7  12     2113.93     2059.27     79.11 o
  -2   7  12      245.22      299.12     18.04 o
  -1   7  12     5548.82     5662.48    102.69 o
   0   7  12      999.05      943.73     29.72 o
   1   7  12     4110.38     4144.58     67.27 o
   2   7  12      104.41      114.93     13.21 o
   3   7  12     2586.37     2671.54     53.09 o
   4   7  12      201.87      197.88     29.63 o
   5   7  12      171.78      154.53     21.13 o
   6   7  12      294.85      259.76     23.32 o
   7   7  12       68.29       93.84     22.14 o
  -8   8  12        0.00        2.27     21.48 o
  -7   8  12      178.24      172.76     28.31 o
  -6   8  12        2.70        9.41     12.78 o
  -5   8  12      312.44      288.21     29.17 o
  -4   8  12      357.10      320.17     28.10 o
  -3   8  12      236.20      265.73     24.89 o
  -2   8  12       46.26       70.39     15.32 o
  -1   8  12      604.05      474.04     29.62 o
   0   8  12      676.96      744.61     34.32 o
   1   8  12        0.56       -4.00      6.79 o
   2   8  12       18.16       38.95      9.77 o
   3   8  12      286.62      291.94     26.09 o
   4   8  12      787.58      812.65     40.80 o
   5   8  12       95.77       69.30     24.15 o
   6   8  12      267.09      296.67     25.07 o
   7   8  12      108.17      143.80     31.91 o
  -7   9  12        9.50        1.73     15.48 o
  -6   9  12       17.96       32.47     14.86 o
  -5   9  12       12.68       16.63     13.16 o
  -4   9  12        3.36       10.39     11.66 o
  -3   9  12        0.14        2.75      9.60 o
  -2   9  12       77.93       59.75     46.57 o
  -1   9  12      242.07      254.81     24.71 o
   0   9  12      528.06      500.01     24.82 o
   1   9  12     3027.75     2905.20     57.95 o
   2   9  12       11.18       14.55     13.00 o
   3   9  12       35.86       15.93     13.00 o
   4   9  12        4.61       -4.33     11.56 o
   5   9  12      204.11      264.80     29.36 o
   6   9  12       90.10      120.57     23.48 o
   7   9  12       25.30       17.25     24.96 o
  -7  10  12      166.66      162.01     41.96 o
  -6  10  12        7.31       -7.09     11.31 o
  -5  10  12      449.90      498.11     38.24 o
  -4  10  12      259.74      246.78     28.24 o
  -3  10  12      300.79      302.24     28.73 o
  -2  10  12      117.36      124.38     20.87 o
  -1  10  12      581.40      532.34     55.67 o
   0  10  12      845.75      843.18     55.86 o
   1  10  12      220.08      225.24     25.10 o
   2  10  12     1269.32     1353.01     52.00 o
   3  10  12      163.68      201.48     29.26 o
   4  10  12      116.50      117.32     22.30 o
   5  10  12        9.11       24.79     15.55 o
   6  10  12        1.27       -2.82     14.77 o
  -6  11  12      177.98      136.78     43.98 o
  -5  11  12      212.79      182.17     28.59 o
  -4  11  12      143.28      160.39     25.58 o
  -3  11  12      747.76      751.19     43.55 o
  -2  11  12      252.08      215.66     26.00 o
  -1  11  12     1309.12     1310.82     52.21 o
   0  11  12       69.81       61.82     13.30 o
   1  11  12     1954.97     1865.61     62.41 o
   2  11  12       56.39       44.45     33.93 o
   3  11  12      282.07      253.32     28.55 o
   4  11  12      745.28      711.54     43.65 o
   5  11  12      350.46      381.22     36.13 o
   6  11  12      211.87      185.30     30.26 o
  -6  12  12       67.18       69.38     33.36 o
  -5  12  12      360.82      313.10     81.51 o
  -4  12  12      844.95      848.71     85.87 o
  -3  12  12      200.24      185.00     49.48 o
  -2  12  12     2916.48     2841.32    115.25 o
  -1  12  12      390.69      367.53     33.49 o
   0  12  12     3410.93     3141.25     84.98 o
   1  12  12       84.93       67.36     18.22 o
   2  12  12     1312.81     1174.24    100.53 o
   3  12  12       37.99       30.34     15.36 o
   4  12  12     1425.22     1361.59     59.01 o
   5  12  12      150.88      170.06     60.60 o
   6  12  12      216.19      217.24     45.37 o
  -5  13  12      360.12      323.14     52.57 o
  -4  13  12      266.85      257.53     35.39 o
  -3  13  12      620.12      553.72     41.82 o
  -2  13  12       21.67        7.22     13.32 o
  -1  13  12      376.97      278.34     30.38 o
   0  13  12        0.35       16.11     14.96 o
   1  13  12     1334.08     1294.26     55.54 o
   2  13  12       16.25       -2.79     34.63 o
   3  13  12      831.11      780.15     47.28 o
   4  13  12      209.96      203.31     42.90 o
   5  13  12       17.43       21.52     16.96 o
  -5  14  12      100.55      112.35     41.45 o
  -4  14  12        0.28        7.48     17.43 o
  -3  14  12        0.24        8.27     16.17 o
  -2  14  12       51.40       44.34     18.37 o
  -1  14  12       17.93        6.22     13.79 o
   0  14  12        5.94       35.51     17.35 o
   1  14  12       54.46       32.91     22.24 o
   2  14  12       36.24       -5.61     15.61 o
   3  14  12        4.63      -13.75     13.75 o
   4  14  12      232.90      283.08     62.18 o
  -4  15  12       11.56        1.26     28.31 o
  -3  15  12        8.15       12.00     18.09 o
  -2  15  12       43.03       64.18     20.64 o
  -1  15  12       37.48       18.95     16.61 o
   0  15  12       14.40      -14.53     14.53 o
   1  15  12        0.19       -8.25     14.97 o
   2  15  12        2.08       15.23     17.78 o
   3  15  12       37.66       53.44     20.93 o
  -2  16  12      264.49      257.55     50.30 o
  -1  16  12       28.80       11.07     16.99 o
   0  16  12      234.45      264.10     35.64 o
   1  16  12      132.26      101.73     25.30 o
   2  16  12       87.68       86.20     24.93 o
  -9   1  13        6.00       10.68     15.62 o
  -8   1  13       35.62        9.13     11.47 o
  -7   1  13      419.34      462.37     25.27 o
  -6   1  13       50.03       64.25     12.11 o
  -5   1  13      560.04      521.03     22.74 o
  -4   1  13     1720.27     1839.32     29.51 o
  -3   1  13     1188.26     1159.76     21.00 o
  -2   1  13     1500.32     1614.28     23.47 o
  -1   1  13      536.53      499.45     16.65 o
   0   1  13    12325.34    12397.96     99.94 o
   1   1  13        0.11        8.03      4.26 o
   2   1  13      280.27      349.45     13.01 o
   3   1  13      215.51      201.43     15.93 o
   4   1  13     3104.30     3366.25     76.94 o
   5   1  13       66.43       66.83     16.15 o
   6   1  13      253.21      246.07     27.41 o
   7   1  13      212.91      190.56     26.90 o
   8   1  13       56.30       17.56     14.16 o
  -9   2  13        7.11       10.11     22.12 o
  -8   2  13      624.84      632.39     40.07 o
  -7   2  13        5.72        4.55      8.74 o
  -6   2  13      273.78      331.05     26.46 o
  -5   2  13      103.50      123.81     13.26 o
  -4   2  13     3166.66     3279.32     95.60 o
  -3   2  13     1059.44     1131.09     19.23 o
  -2   2  13       63.23       78.73      6.89 o
  -1   2  13     7038.40     7348.33     67.45 o
   0   2  13      901.15      796.87     19.54 o
   1   2  13     1863.23     1892.40     28.26 o
   2   2  13       20.01       24.57      5.67 o
   3   2  13     2815.31     2827.98     44.36 o
   4   2  13      738.97      664.55     34.94 o
   5   2  13       27.73       19.44     11.82 o
   6   2  13      988.61      908.62     61.61 o
   7   2  13      221.03      211.90     28.64 o
   8   2  13      490.59      444.89     41.15 o
  -8   3  13        1.15        3.29     14.05 o
  -7   3  13      904.15      960.22     97.56 o
  -6   3  13      755.20      762.46     37.40 o
  -5   3  13      771.64      819.06     35.98 o
  -4   3  13     2931.29     2786.64     51.14 o
  -3   3  13      268.76      294.05     16.37 o
  -2   3  13      649.66      637.10     21.30 o
  -1   3  13     2490.47     2339.01     31.11 o
   0   3  13     5182.59     5461.32     55.00 o
   1   3  13        5.50        4.33      4.35 o
   2   3  13     2960.09     3079.04     40.55 o
   3   3  13     3099.39     2994.51     80.20 o
   4   3  13     2469.63     2644.10     45.75 o
   5   3  13     1098.95     1047.58     92.82 o
   6   3  13      817.76      915.54     53.65 o
   7   3  13      465.07      470.41     89.92 o
   8   3  13       65.79      111.99     24.40 o
  -8   4  13      440.39      479.00     38.06 o
  -7   4  13       70.18       55.31     16.99 o
  -6   4  13      302.95      358.60     41.70 o
  -5   4  13       36.83       31.75     14.41 o
  -4   4  13      401.41      442.96     20.49 o
  -3   4  13     3307.47     3279.41     55.82 o
  -2   4  13        1.43        3.25      4.71 o
  -1   4  13     1585.75     1564.78     33.56 o
   0   4  13        0.14       -3.38      3.74 o
   1   4  13     1269.13     1292.28     23.70 o
   2   4  13      257.51      256.16     13.51 o
   3   4  13     2391.53     2262.33     39.71 o
   4   4  13      981.55     1009.76     27.73 o
   5   4  13      441.48      368.61     29.09 o
   6   4  13      602.72      602.53     42.97 o
   7   4  13       78.61       76.24     20.50 o
   8   4  13      398.45      360.55     51.81 o
  -8   5  13       21.17       10.86     13.43 o
  -7   5  13        4.55        8.24     12.91 o
  -6   5  13      584.12      568.70     36.27 o
  -5   5  13      221.93      193.30     22.62 o
  -4   5  13       79.30      114.21     23.82 o
  -3   5  13       58.38       70.62     10.46 o
  -2   5  13      512.10      415.04     19.31 o
  -1   5  13       68.35       63.10      8.53 o
   0   5  13     1320.49     1295.86     29.00 o
   1   5  13        0.14       -1.17      5.01 o
   2   5  13     2205.30     2094.53    110.71 o
   3   5  13      383.15      376.90     17.32 o
   4   5  13       13.34       24.54      8.73 o
   5   5  13      343.08      348.48     23.35 o
   6   5  13      622.73      680.67    109.38 o
   7   5  13      126.74      186.12     57.18 o
   8   5  13        4.25       12.38     23.76 o
  -8   6  13        5.94       12.10     15.46 o
  -7   6  13       75.55       80.78     19.82 o
  -6   6  13        0.20       -8.83     11.02 o
  -5   6  13       16.75       28.19     12.68 o
  -4   6  13       89.89       78.69     16.58 o
  -3   6  13        2.88        9.20      6.60 o
  -2   6  13      168.79      211.24     15.72 o
  -1   6  13      102.47      121.01     11.36 o
   0   6  13       55.95       62.81      9.11 o
   1   6  13      692.65      691.89     25.46 o
   2   6  13      557.83      581.55     43.42 o
   3   6  13       21.05       21.30      7.47 o
   4   6  13      103.29      117.68     14.97 o
   5   6  13        0.61        0.20      8.61 o
   6   6  13      116.77      147.15     35.20 o
   7   6  13       16.71       24.80     39.37 o
  -8   7  13       34.67       19.71     25.53 o
  -7   7  13      343.52      391.59     36.50 o
  -6   7  13      206.52      195.96     25.99 o
  -5   7  13      152.52      235.00     28.31 o
  -4   7  13       79.29       95.14     17.68 o
  -3   7  13       15.34       18.77     10.99 o
  -2   7  13      404.17      453.04     21.76 o
  -1   7  13       55.29       51.30      8.78 o
   0   7  13     1053.99     1167.03     33.81 o
   1   7  13      573.54      528.12     43.73 o
   2   7  13     1454.36     1485.03     38.81 o
   3   7  13      219.90      222.45     23.71 o
   4   7  13      137.05      137.25     16.15 o
   5   7  13      259.50      299.47     23.04 o
   6   7  13        6.77        2.95      9.88 o
   7   7  13      452.12      446.65     38.65 o
  -7   8  13        0.25      -12.26     12.26 o
  -6   8  13       91.11       92.49     20.62 o
  -5   8  13       39.76       34.30     15.68 o
  -4   8  13      294.00      306.23     28.21 o
  -3   8  13     2135.27     2124.93     63.03 o
  -2   8  13      640.26      633.36     34.89 o
  -1   8  13     2540.88     2756.51    141.79 o
   0   8  13      115.90      111.29     16.85 o
   1   8  13      182.07      149.35     15.51 o
   2   8  13      249.46      234.34     18.34 o
   3   8  13      661.21      712.32     37.93 o
   4   8  13      300.80      340.85     29.35 o
   5   8  13      587.19      580.78     38.54 o
   6   8  13      407.86      409.52     28.97 o
   7   8  13        4.75      -11.09     15.32 o
  -7   9  13      382.26      431.70     56.87 o
  -6   9  13        7.41        3.58     13.66 o
  -5   9  13     1307.76     1280.27     69.32 o
  -4   9  13      299.69      267.60     28.18 o
  -3   9  13      636.91      683.92     38.69 o
  -2   9  13      456.67      507.51     33.44 o
  -1   9  13       27.42       14.54     24.77 o
   0   9  13      744.65      841.25     31.34 o
   1   9  13       69.05       75.17     12.62 o
   2   9  13      377.81      442.36     31.94 o
   3   9  13      654.27      654.88     60.98 o
   4   9  13      384.79      360.56     31.95 o
   5   9  13      327.69      360.23     33.34 o
   6   9  13      132.10      133.31     24.92 o
  -7  10  13        3.10        7.84     27.42 o
  -6  10  13      172.20      191.44     28.88 o
  -5  10  13      133.49      142.02     24.70 o
  -4  10  13      255.12      182.34     25.44 o
  -3  10  13      536.71      645.79     39.47 o
  -2  10  13      216.05      218.16     25.40 o
  -1  10  13     1404.94     1570.18     60.28 o
   0  10  13       29.62       20.61     14.09 o
   1  10  13     1815.96     2021.21     98.07 o
   2  10  13        1.40        5.14     11.93 o
   3  10  13      616.03      685.62     40.28 o
   4  10  13      333.77      355.89     36.27 o
   5  10  13      182.88      151.59     25.16 o
   6  10  13      237.15      269.22     33.46 o
  -6  11  13       14.83       15.54     25.65 o
  -5  11  13      166.76      182.37     28.24 o
  -4  11  13       31.96        8.11     14.16 o
  -3  11  13       97.81       91.47     25.28 o
  -2  11  13      277.82      297.79     36.33 o
  -1  11  13       46.11       23.36     25.84 o
   0  11  13       81.61       57.82     12.20 o
   1  11  13      273.99      272.41     28.42 o
   2  11  13       74.15       27.04     15.50 o
   3  11  13      291.16      244.97     42.97 o
   4  11  13        4.30       11.88     14.86 o
   5  11  13      312.81      300.58     34.09 o
   6  11  13        7.90       -7.15     14.07 o
  -6  12  13       87.32       31.21     30.71 o
  -5  12  13       31.63       20.11     17.45 o
  -4  12  13      146.30      197.01     43.60 o
  -3  12  13        1.99      -12.62     12.62 o
  -2  12  13        7.83       13.80     17.12 o
  -1  12  13       26.87       26.73     34.82 o
   0  12  13      226.59      196.98     26.55 o
   1  12  13       63.93       67.04     18.52 o
   2  12  13       29.96       18.25     19.71 o
   3  12  13        0.80        4.19     13.51 o
   4  12  13        2.91       18.22     15.26 o
   5  12  13       16.31        9.43     16.24 o
   6  12  13        8.32       61.67     30.71 o
  -5  13  13      109.64       91.50     36.02 o
  -4  13  13       24.66       24.75     17.96 o
  -3  13  13      133.60      126.56     24.25 o
  -2  13  13      248.18      317.70     32.93 o
  -1  13  13        9.00        5.24     13.06 o
   0  13  13      310.48      328.40     33.87 o
   1  13  13        9.79       -0.99     12.75 o
   2  13  13      184.67      214.39     38.29 o
   3  13  13      140.63      114.74     24.22 o
   4  13  13      182.06      233.37     39.24 o
   5  13  13       51.25       63.62     30.01 o
  -4  14  13      126.56      131.43     41.45 o
  -3  14  13      400.06      509.43     46.06 o
  -2  14  13      140.12      130.07     42.65 o
  -1  14  13      487.74      546.83     42.71 o
   0  14  13       32.02       16.14     16.43 o
   1  14  13      583.08      654.92     51.94 o
   2  14  13        0.56       36.58     18.47 o
   3  14  13      137.31       93.31     24.70 o
   4  14  13      144.58      165.07     30.02 o
  -3  15  13       43.95       24.77     27.42 o
  -2  15  13      372.99      381.75     38.67 o
  -1  15  13       31.41       35.48     18.68 o
   0  15  13      331.07      306.24     34.80 o
   1  15  13      227.49      299.51     35.11 o
   2  15  13      661.66      603.98     51.37 o
   3  15  13       57.48       18.89     20.33 o
  -2  16  13       22.66       25.65     27.80 o
  -1  16  13       55.74       61.04     34.88 o
   0  16  13       44.30       71.07     23.92 o
   1  16  13       54.78       44.87     24.07 o
  -8   0  14        1.27       -0.76     16.93 o
  -7   0  14      397.19      478.84     44.23 o
  -6   0  14       19.40       12.89      8.71 o
  -5   0  14     2584.61     2417.72     88.32 o
  -4   0  14      774.38      828.87     25.71 o
  -3   0  14     8643.62     8052.13     95.29 o
  -2   0  14      393.07      377.85     15.31 o
  -1   0  14      415.86      369.06     14.53 o
   0   0  14    15273.34    15238.33    150.59 o
   1   0  14     3548.29     3220.49     69.06 o
   2   0  14     4159.70     4175.33     80.15 o
   3   0  14     2489.29     2545.98     63.46 o
   4   0  14      388.63      375.08     39.18 o
   5   0  14      325.22      249.59     37.03 o
   6   0  14      151.67      148.74     32.10 o
   7   0  14     1291.34     1341.48     84.29 o
   8   0  14       42.66       63.82     28.18 o
  -8   1  14      401.53      363.08     44.23 o
  -7   1  14        0.21      -10.17     10.17 o
  -6   1  14      254.56      273.30     22.93 o
  -5   1  14      919.10      960.31     35.85 o
  -4   1  14       38.46       66.41      7.36 o
  -3   1  14     1954.61     1864.06     45.83 o
  -2   1  14       20.46       14.18      4.64 o
  -1   1  14     5967.20     6171.00     74.74 o
   0   1  14      575.35      607.43     15.11 o
   1   1  14      119.49      100.00      7.81 o
   2   1  14        7.02        4.58      4.96 o
   3   1  14     4170.37     4245.58     60.44 o
   4   1  14     2468.10     2417.63     76.39 o
   5   1  14      238.61      230.79     39.81 o
   6   1  14     1027.91     1038.57     48.07 o
   7   1  14       89.52       59.56     20.60 o
   8   1  14       41.47       38.73     19.73 o
  -8   2  14        7.92       14.85     15.53 o
  -7   2  14      138.30      123.34     20.01 o
  -6   2  14        2.94       -0.79      9.74 o
  -5   2  14      646.18      636.30     24.72 o
  -4   2  14      128.63      123.13     10.96 o
  -3   2  14       64.35       69.70      7.11 o
  -2   2  14      442.73      454.67     13.88 o
  -1   2  14       56.90       61.12      7.61 o
   0   2  14      794.06      848.45     18.49 o
   1   2  14       16.53       12.28      4.80 o
   2   2  14      699.68      647.63     17.84 o
   3   2  14       15.16       16.83      7.05 o
   4   2  14        2.06       -1.06     10.49 o
   5   2  14      215.84      258.69     26.23 o
   6   2  14        1.59       -5.72     10.82 o
   7   2  14      454.54      484.12     42.40 o
   8   2  14        1.23       16.93     22.24 o
  -8   3  14        0.19        8.90     14.23 o
  -7   3  14       22.98       13.12     13.47 o
  -6   3  14       14.14        3.12     11.50 o
  -5   3  14       93.47      102.99     16.80 o
  -4   3  14      339.08      348.72     18.95 o
  -3   3  14        4.21        0.87      4.76 o
  -2   3  14       39.55       41.26      7.79 o
  -1   3  14     1639.79     1538.89     25.00 o
   0   3  14      193.12      194.00     10.19 o
   1   3  14      282.44      261.02     11.69 o
   2   3  14        9.52       14.98      5.85 o
   3   3  14      630.01      620.35     45.33 o
   4   3  14        9.25       10.40      7.04 o
   5   3  14      662.20      596.99     96.11 o
   6   3  14       14.18        3.81     12.59 o
   7   3  14       97.54       75.11     20.62 o
   8   3  14       27.20       22.12     27.04 o
  -8   4  14        5.89       -2.31     14.19 o
  -7   4  14      192.36      240.59     28.69 o
  -6   4  14        4.33       18.28     12.18 o
  -5   4  14       14.36        7.56     11.82 o
  -4   4  14      210.41      181.83     19.10 o
  -3   4  14      180.29      213.47     15.38 o
  -2   4  14      526.19      562.09     19.21 o
  -1   4  14       88.10       88.31      9.85 o
   0   4  14     3419.00     3615.65     73.62 o
   1   4  14        2.72        2.40      4.62 o
   2   4  14      111.22      144.34     11.47 o
   3   4  14       67.82       78.32      9.98 o
   4   4  14      928.00      988.87     28.01 o
   5   4  14        1.84        6.46     11.82 o
   6   4  14       99.01      110.40     21.17 o
   7   4  14       23.24       23.65     17.50 o
   8   4  14        3.36        9.48     21.23 o
  -8   5  14      194.04      202.90     36.96 o
  -7   5  14      123.23      106.63     22.09 o
  -6   5  14       63.55       89.49     18.36 o
  -5   5  14      130.77       93.07     27.80 o
  -4   5  14      681.67      729.84     35.02 o
  -3   5  14     1781.87     1896.54     42.46 o
  -2   5  14       34.86       21.30      6.58 o
  -1   5  14       46.59       72.44      9.26 o
   0   5  14        0.07        2.61      5.43 o
   1   5  14       10.14        6.66      7.67 o
   2   5  14        3.01        3.30      5.67 o
   3   5  14      384.74      379.79     18.93 o
   4   5  14     1805.58     1916.99     88.34 o
   5   5  14      220.38      249.31     21.04 o
   6   5  14      950.26     1032.60    129.53 o
   7   5  14        5.50        7.60     15.50 o
  -8   6  14       31.11       41.32     26.03 o
  -7   6  14      629.65      605.17     41.66 o
  -6   6  14       83.72      103.78     20.97 o
  -5   6  14      815.92      789.88     40.47 o
  -4   6  14      391.45      352.14     33.55 o
  -3   6  14      402.66      453.19     37.00 o
  -2   6  14      154.78      164.39     17.00 o
  -1   6  14      175.23      191.25     13.68 o
   0   6  14     5460.80     5479.04     71.43 o
   1   6  14      949.87      866.83     34.23 o
   2   6  14     3661.01     3688.88     83.13 o
   3   6  14        5.39        1.55      6.87 o
   4   6  14     1007.56      962.56     62.03 o
   5   6  14       14.90       -3.82      8.43 o
   6   6  14       44.39       50.33     18.12 o
   7   6  14      171.02      218.88     30.44 o
  -8   7  14      639.52      737.53     69.76 o
  -7   7  14      316.95      398.89     46.06 o
  -6   7  14      381.01      360.41     33.37 o
  -5   7  14      364.94      358.05     30.67 o
  -4   7  14      540.42      480.68     32.58 o
  -3   7  14     2425.86     2370.28     65.51 o
  -2   7  14     1193.69     1018.85     32.38 o
  -1   7  14      981.27     1033.53     28.28 o
   0   7  14     2618.94     2577.95     74.11 o
   1   7  14      709.75      640.43     26.38 o
   2   7  14        7.63       17.11      9.48 o
   3   7  14      318.07      282.06     36.90 o
   4   7  14      703.06      683.78     38.66 o
   5   7  14      247.37      186.57     45.42 o
   6   7  14      228.28      218.58     22.86 o
   7   7  14       49.36       26.31     20.32 o
  -7   8  14        1.25       -2.27     14.76 o
  -6   8  14       37.23       20.51     15.54 o
  -5   8  14      701.83      680.74     41.46 o
  -4   8  14       12.52        9.23     12.02 o
  -3   8  14      230.72      224.37     24.58 o
  -2   8  14      983.00     1025.19     33.39 o
  -1   8  14      154.08      117.98     14.65 o
   0   8  14     3795.40     3869.11     69.46 o
   1   8  14     1015.69      869.21     87.81 o
   2   8  14     1434.90     1607.77     46.35 o
   3   8  14        0.61       -9.77      9.77 o
   4   8  14      305.62      333.18     30.08 o
   5   8  14       79.34       84.00     19.77 o
   6   8  14      201.11      230.47     30.07 o
  -7   9  14       81.38      196.39     43.98 o
  -6   9  14        5.52        2.95     13.59 o
  -5   9  14       11.89       18.47     14.79 o
  -4   9  14       24.97       11.81     12.69 o
  -3   9  14       28.22       35.78     15.09 o
  -2   9  14       55.52       35.61     15.92 o
  -1   9  14       35.80       30.32     12.69 o
   0   9  14      228.77      178.52     17.76 o
   1   9  14     1079.80     1039.72     45.84 o
   2   9  14      100.09      105.49     18.88 o
   3   9  14       14.87       18.51     13.14 o
   4   9  14      112.16       89.45     52.82 o
   5   9  14      104.56       97.42     35.76 o
   6   9  14       23.08       35.76     17.47 o
  -7  10  14      164.12      156.07     42.34 o
  -6  10  14       44.86       56.98     21.19 o
  -5  10  14       32.40       20.56     15.23 o
  -4  10  14       87.36       51.57     17.28 o
  -3  10  14       86.47      118.81     24.07 o
  -2  10  14      600.48      532.25     60.72 o
  -1  10  14       50.47       63.21     13.14 o
   0  10  14      276.96      302.19     24.82 o
   1  10  14       43.38       40.22     14.61 o
   2  10  14       24.71       11.12     13.58 o
   3  10  14      325.08      346.79     32.67 o
   4  10  14        1.68        4.64     17.12 o
   5  10  14      546.53      546.57     41.01 o
   6  10  14       96.64       79.73     31.03 o
  -6  11  14      227.02      248.71     48.02 o
  -5  11  14      153.92      156.15     27.48 o
  -4  11  14      434.48      418.83     36.63 o
  -3  11  14      879.72      952.99     48.57 o
  -2  11  14      121.26      147.17     25.09 o
  -1  11  14     2235.23     2234.29     84.04 o
   0  11  14       16.33        7.82      6.88 o
   1  11  14     2239.26     2153.99     86.19 o
   2  11  14      235.80      246.48     55.35 o
   3  11  14     2461.03     2705.26     81.13 o
   4  11  14       37.02       49.55     24.01 o
   5  11  14      188.03      223.10     31.65 o
   6  11  14      223.07      205.36     43.98 o
  -6  12  14      219.66      201.44     47.01 o
  -5  12  14      450.50      513.94     43.40 o
  -4  12  14      632.59      709.79     70.77 o
  -3  12  14      230.54      213.66     29.53 o
  -2  12  14      533.32      488.82     37.73 o
  -1  12  14        5.47        0.86     12.09 o
   0  12  14      337.40      311.94     31.67 o
   1  12  14       86.88       73.15     19.78 o
   2  12  14      742.29      690.82    114.18 o
   3  12  14      402.42      399.60     36.55 o
   4  12  14      281.50      274.76     33.06 o
   5  12  14      302.22      280.56     35.39 o
  -5  13  14        6.48       20.22     28.69 o
  -4  13  14       10.29        4.88     17.92 o
  -3  13  14       97.24       69.33     21.68 o
  -2  13  14       82.84       91.65     27.55 o
  -1  13  14      735.31      662.87     43.62 o
   0  13  14        0.56       -1.35     12.75 o
   1  13  14      506.98      449.84     37.73 o
   2  13  14       24.89       37.22     19.17 o
   3  13  14      148.74      157.92     27.42 o
   4  13  14      187.58      196.92     69.13 o
   5  13  14      215.17      249.09     50.04 o
  -4  14  14        6.20       18.32     30.46 o
  -3  14  14       73.52       65.94     23.28 o
  -2  14  14        2.06       -4.49     15.95 o
  -1  14  14       55.42       46.34     18.21 o
   0  14  14        2.69       -4.19     17.44 o
   1  14  14       19.69       16.08     26.48 o
   2  14  14       59.66       72.94     22.06 o
   3  14  14       16.74       25.24     19.84 o
   4  14  14       37.37       35.64     29.45 o
  -3  15  14       55.27       53.08     33.24 o
  -2  15  14      110.79       99.84     37.66 o
  -1  15  14        1.22       -9.19     16.42 o
   0  15  14        0.07        3.30     17.46 o
   1  15  14        0.45        0.61     17.00 o
   2  15  14        0.83       16.28     19.23 o
   3  15  14       72.83      111.84     40.82 o
  -1  16  14       52.95      102.62     39.68 o
   0  16  14       26.84       44.74     34.25 o
  -7   1  15      144.45      153.47     32.04 o
  -6   1  15        0.90        1.21      6.99 o
  -5   1  15      272.92      262.12     18.22 o
  -4   1  15      186.98      211.23     15.97 o
  -3   1  15     1513.79     1441.95     26.15 o
  -2   1  15      223.14      217.01     13.32 o
  -1   1  15      204.84      243.64     17.75 o
   0   1  15     1179.35     1115.24     21.15 o
   1   1  15      825.54      762.29     18.09 o
   2   1  15     2599.17     2530.70     54.95 o
   3   1  15     1081.75     1112.45     51.49 o
   4   1  15       59.07       40.03     15.99 o
   5   1  15       92.56       46.93     15.83 o
   6   1  15       73.68       36.90     16.84 o
   7   1  15      422.12      394.82     37.03 o
  -8   2  15      286.96      322.76     42.97 o
  -7   2  15        8.67       -1.61     11.95 o
  -6   2  15      568.49      559.92     33.11 o
  -5   2  15      642.28      749.46     32.12 o
  -4   2  15      925.93      930.45     25.97 o
  -3   2  15     1682.00     1647.41     32.97 o
  -2   2  15        5.01        9.07      4.43 o
  -1   2  15     6387.29     6456.92     63.59 o
   0   2  15     1419.88     1349.67     24.05 o
   1   2  15      638.49      605.52     16.86 o
   2   2  15      372.61      390.99     14.93 o
   3   2  15     3018.00     3035.25     73.67 o
   4   2  15     2860.58     2890.67     58.98 o
   5   2  15      188.00      230.48     25.76 o
   6   2  15      539.60      577.80     38.80 o
   7   2  15      312.76      368.19     36.01 o
  -8   3  15       59.20       25.05     16.86 o
  -7   3  15      700.92      714.14     41.49 o
  -6   3  15       38.04        4.20     11.71 o
  -5   3  15      915.50      963.15     31.64 o
  -4   3  15      658.63      700.46     22.92 o
  -3   3  15      660.42      724.62     28.77 o
  -2   3  15      957.88      973.17     25.04 o
  -1   3  15      219.27      218.41     18.20 o
   0   3  15     7059.38     6941.99     67.93 o
   1   3  15      695.71      735.47     18.64 o
   2   3  15     2356.05     2299.27     37.43 o
   3   3  15       26.50       17.36      7.00 o
   4   3  15     1841.93     1924.85     45.96 o
   5   3  15      108.31      116.89     20.33 o
   6   3  15       83.40       65.01     18.48 o
   7   3  15     1717.35     1735.68    156.33 o
  -8   4  15      110.27      148.15     27.12 o
  -7   4  15      346.24      276.35     29.60 o
  -6   4  15       14.90       14.79     13.65 o
  -5   4  15      778.96      850.10     39.23 o
  -4   4  15      249.42      287.57     18.30 o
  -3   4  15     2349.88     2323.25     42.19 o
  -2   4  15      847.58      800.11     35.10 o
  -1   4  15     1670.40     1709.25     34.93 o
   0   4  15        6.37        4.28      6.02 o
   1   4  15     1571.15     1650.72     28.69 o
   2   4  15      249.88      276.62     14.73 o
   3   4  15      505.32      623.57     25.36 o
   4   4  15      187.84      203.43     15.21 o
   5   4  15      429.20      469.74     33.40 o
   6   4  15        3.50       -4.96     11.84 o
   7   4  15      462.40      431.45     38.98 o
  -8   5  15        0.84       -0.46     15.82 o
  -7   5  15      149.92      176.25     26.51 o
  -6   5  15       59.38       56.83     16.96 o
  -5   5  15      246.53      284.11     35.70 o
  -4   5  15      175.46      202.30     32.60 o
  -3   5  15      568.45      541.56     23.33 o
  -2   5  15        3.03       -2.20      4.94 o
  -1   5  15       35.82       39.10      7.79 o
   0   5  15      254.80      278.50     15.67 o
   1   5  15      445.62      475.07     19.45 o
   2   5  15      200.38      189.51     21.55 o
   3   5  15      595.97      681.11     23.05 o
   4   5  15      718.59      759.18     46.63 o
   5   5  15      584.65      637.31     30.61 o
   6   5  15       10.71        2.67     14.84 o
   7   5  15      242.42      215.58     34.00 o
  -8   6  15       25.49       14.15     23.88 o
  -7   6  15      252.26      258.44     31.25 o
  -6   6  15       56.75       26.99     19.08 o
  -5   6  15      843.35      807.14     40.74 o
  -4   6  15       52.44       41.21     13.51 o
  -3   6  15      384.97      385.44     21.19 o
  -2   6  15       16.03       15.47      9.74 o
  -1   6  15      691.78      671.72     26.52 o
   0   6  15      124.21      104.15     11.38 o
   1   6  15     1868.04     1826.88     43.65 o
   2   6  15       15.11       16.49      7.54 o
   3   6  15     1020.94      940.62     32.32 o
   4   6  15      242.87      278.41     21.16 o
   5   6  15      477.78      492.42     27.95 o
   6   6  15        5.89      -19.53     19.53 o
   7   6  15       93.30       68.24     22.97 o
  -7   7  15      205.91      205.57     30.59 o
  -6   7  15       66.74      113.71     22.36 o
  -5   7  15        1.61      -10.68     11.89 o
  -4   7  15     1062.71     1141.32     47.54 o
  -3   7  15       30.01       27.40     13.01 o
  -2   7  15     2068.26     2218.43     43.42 o
  -1   7  15       43.57       24.95      7.70 o
   0   7  15     1171.75     1158.26     35.45 o
   1   7  15      669.22      704.62     27.91 o
   2   7  15        2.84       -6.86      6.86 o
   3   7  15       30.10       25.65     13.51 o
   4   7  15     2019.76     2109.32     66.11 o
   5   7  15        1.66        6.47     12.80 o
   6   7  15      166.82      151.87     19.71 o
   7   7  15       13.73       46.63     26.92 o
  -7   8  15       39.51       17.31     24.90 o
  -6   8  15      260.85      332.50     34.41 o
  -5   8  15      466.14      478.43     48.84 o
  -4   8  15      738.90      678.46     39.67 o
  -3   8  15      605.91      485.25     32.86 o
  -2   8  15       26.81       15.23      9.05 o
  -1   8  15      180.66      175.82     17.48 o
   0   8  15       95.28       83.06     16.88 o
   1   8  15     3027.92     3292.59    115.51 o
   2   8  15      880.11      908.32     36.62 o
   3   8  15     1178.78     1168.91     50.93 o
   4   8  15     1209.20     1161.75     58.32 o
   5   8  15      220.75      297.43     31.50 o
   6   8  15      744.50      728.17    120.88 o
  -7   9  15      473.12      445.35     59.02 o
  -6   9  15      116.91       84.95     37.72 o
  -5   9  15      589.63      605.10     41.09 o
  -4   9  15      315.96      348.06     31.99 o
  -3   9  15      300.25      261.57     27.77 o
  -2   9  15     1759.67     1654.34     57.99 o
  -1   9  15      109.85      121.86     15.82 o
   0   9  15     4244.76     4235.87     76.68 o
   1   9  15      166.75      218.37     19.62 o
   2   9  15     2888.25     3108.36     81.94 o
   3   9  15        7.46       11.14     13.42 o
   4   9  15      444.25      441.57     35.35 o
   5   9  15      520.00      543.16     39.94 o
   6   9  15       93.28      101.38     23.38 o
  -6  10  15      132.00      103.24     24.35 o
  -5  10  15        1.02        0.93     15.18 o
  -4  10  15      180.35      155.92     24.66 o
  -3  10  15      516.85      380.69     32.94 o
  -2  10  15      222.49      224.42     26.26 o
  -1  10  15     1363.20     1366.08     42.83 o
   0  10  15       14.27        1.94      8.75 o
   1  10  15       23.68       39.73     14.92 o
   2  10  15      650.04      691.67     41.50 o
   3  10  15       40.62       25.86     14.45 o
   4  10  15      754.47      733.86     44.57 o
   5  10  15      218.87      244.71     30.95 o
   6  10  15      372.31      400.86     55.73 o
  -6  11  15       55.58       98.83     36.02 o
  -5  11  15       40.48       49.51     19.33 o
  -4  11  15      282.58      332.21     34.52 o
  -3  11  15       45.77       61.96     18.54 o
  -2  11  15      209.51      246.63     28.26 o
  -1  11  15       31.06       17.26      9.71 o
   0  11  15       43.67       35.10     24.17 o
   1  11  15       39.59       27.34     16.12 o
   2  11  15     1403.19     1452.19    130.80 o
   3  11  15        0.61        2.39     13.38 o
   4  11  15      186.21      239.70     30.80 o
   5  11  15        4.17       -7.86     14.93 o
   6  11  15       17.44       42.97     27.30 o
  -5  12  15        4.36       33.11     26.92 o
  -4  12  15      211.29      174.36     33.49 o
  -3  12  15       13.96        2.19     13.65 o
  -2  12  15       58.35       71.56     22.62 o
  -1  12  15       47.15       35.65     13.17 o
   0  12  15        0.01        0.70     14.00 o
   1  12  15       12.60       19.13     15.67 o
   2  12  15       31.39       30.51     16.25 o
   3  12  15      357.50      394.28     36.72 o
   4  12  15       13.27       -3.24     15.42 o
   5  12  15        0.53       31.97     25.40 o
  -5  13  15       31.89       -4.42     27.30 o
  -4  13  15      147.82      148.62     39.93 o
  -3  13  15       27.40       22.40     20.85 o
  -2  13  15      183.15      231.24     39.56 o
  -1  13  15       27.03       47.76     13.25 o
   0  13  15      104.53      113.68     32.48 o
   1  13  15       28.16       15.22     16.81 o
   2  13  15       43.48       34.06     18.71 o
   3  13  15       41.24       26.49     17.94 o
   4  13  15        1.58       22.43     18.76 o
  -4  14  15       94.62       99.96     39.43 o
  -3  14  15       61.19       35.76     27.80 o
  -2  14  15      174.09      217.15     31.78 o
  -1  14  15      578.47      603.88    100.53 o
   0  14  15        0.23       -1.83     15.06 o
   1  14  15      655.57      633.73     45.35 o
   2  14  15        1.22       10.89     17.43 o
   3  14  15      478.93      548.71     45.30 o
  -2  15  15       81.42       50.17     30.58 o
  -1  15  15        2.87       23.51     24.14 o
   0  15  15       30.91        5.41     17.69 o
   1  15  15       28.29       30.73     21.57 o
   2  15  15       90.17       97.94     37.66 o
  -6   0  16      186.51      194.37     33.24 o
  -5   0  16      140.44      138.25     28.31 o
  -4   0  16     2525.19     2811.69     81.32 o
  -3   0  16        3.18        1.74      7.97 o
  -2   0  16     5530.40     5739.37    136.23 o
  -1   0  16       59.92       72.66     12.73 o
   0   0  16     5197.10     5435.09    167.07 o
   1   0  16      178.48      185.52     27.55 o
   2   0  16     3996.22     3961.11     81.56 o
   3   0  16      750.40      844.53     36.85 o
   4   0  16      866.51      872.88     56.74 o
   5   0  16     3212.28     3429.96    123.47 o
   6   0  16       13.74       -7.46     16.43 o
   7   0  16     1891.83     1873.77    101.61 o
  -7   1  16      208.30      269.43     40.31 o
  -6   1  16      505.87      546.40     34.26 o
  -5   1  16      288.03      279.51     19.99 o
  -4   1  16     4508.48     4433.42     72.62 o
  -3   1  16     1925.28     1990.02     38.85 o
  -2   1  16     1109.68     1006.03     25.09 o
  -1   1  16     4988.77     5065.10    157.82 o
   0   1  16      353.55      355.38     16.00 o
   1   1  16     6280.11     6430.11     76.01 o
   2   1  16      193.61      165.57     20.04 o
   3   1  16     3800.61     3889.66     59.59 o
   4   1  16      281.93      352.60     49.35 o
   5   1  16      967.01     1113.90     75.57 o
   6   1  16        5.90       -6.41     11.24 o
   7   1  16      502.29      566.59     43.56 o
  -7   2  16      281.11      240.74     32.42 o
  -6   2  16      106.74      108.80     20.40 o
  -5   2  16        1.12        4.50      6.86 o
  -4   2  16      712.64      728.15     23.27 o
  -3   2  16      226.99      203.73     13.38 o
  -2   2  16      120.10      141.37     11.16 o
  -1   2  16       40.58       37.19      6.37 o
   0   2  16     1315.48     1333.36     24.59 o
   1   2  16      222.22      219.28     11.48 o
   2   2  16      126.41      139.93     10.49 o
   3   2  16      293.25      282.48     15.93 o
   4   2  16      720.41      725.58     36.92 o
   5   2  16      365.36      334.81     40.88 o
   6   2  16       27.82       48.43     16.81 o
   7   2  16      460.95      528.85     42.27 o
  -8   3  16        5.84       -0.51     14.82 o
  -7   3  16      194.74      173.83     25.06 o
  -6   3  16       15.83       -6.09     10.86 o
  -5   3  16       57.35       51.00      9.76 o
  -4   3  16       54.62       47.86      9.19 o
  -3   3  16       50.21       47.24      8.39 o
  -2   3  16       74.27      103.70     10.20 o
  -1   3  16       82.02       65.41      8.76 o
   0   3  16      577.02      545.26     19.33 o
   1   3  16      490.43      535.19     16.84 o
   2   3  16      115.58      109.09      9.93 o
   3   3  16      648.63      718.39     44.93 o
   4   3  16      140.41      145.87     14.82 o
   5   3  16        0.41       -0.41     12.83 o
   6   3  16       81.63       76.03     19.82 o
   7   3  16      482.97      460.14     40.05 o
  -8   4  16       49.70       22.57     13.47 o
  -7   4  16       51.52       73.67     19.52 o
  -6   4  16      156.79      141.15     21.58 o
  -5   4  16       53.64       58.28     15.16 o
  -4   4  16      114.43      150.04     18.03 o
  -3   4  16      662.10      737.86     23.63 o
  -2   4  16      216.07      205.94     13.90 o
  -1   4  16      469.40      426.13     18.14 o
   0   4  16       51.03       49.25      8.43 o
   1   4  16      410.69      421.28     18.34 o
   2   4  16      124.84      136.34     11.90 o
   3   4  16      547.54      555.19     25.68 o
   4   4  16       30.01       11.76     10.93 o
   5   4  16       61.52       46.95     16.05 o
   6   4  16       72.12       59.81     19.19 o
   7   4  16      928.47     1069.70     54.00 o
  -8   5  16      232.26      241.38     44.61 o
  -7   5  16      233.90      257.65     30.38 o
  -6   5  16      187.94      176.22     24.78 o
  -5   5  16        2.93        1.02     10.50 o
  -4   5  16      128.86      118.05     18.55 o
  -3   5  16     1074.95     1135.29     36.48 o
  -2   5  16       17.19       27.40     10.78 o
  -1   5  16      528.32      482.40     19.96 o
   0   5  16      374.68      381.84     18.21 o
   1   5  16      243.55      216.10     24.68 o
   2   5  16     1714.70     1724.39     42.66 o
   3   5  16       45.97       58.54      9.89 o
   4   5  16     1054.04     1118.09     36.46 o
   5   5  16      454.68      393.33     25.37 o
   6   5  16      756.72      717.00     57.18 o
   7   5  16        0.76        8.42     16.96 o
  -7   6  16      986.81     1178.16     55.71 o
  -6   6  16       20.14        0.24     13.05 o
  -5   6  16      666.22      756.47     76.14 o
  -4   6  16      487.82      492.67     32.70 o
  -3   6  16        9.06       18.94      8.49 o
  -2   6  16     1474.70     1526.12     35.30 o
  -1   6  16      340.90      328.60     17.62 o
   0   6  16     1912.56     1839.96     38.72 o
   1   6  16     1205.08     1150.38     35.10 o
   2   6  16       25.65       14.08      8.48 o
   3   6  16      402.39      385.68     45.81 o
   4   6  16      889.66      990.61     44.80 o
   5   6  16      699.74      714.64     41.83 o
   6   6  16       98.18       70.68     20.24 o
   7   6  16      638.22      633.27     62.43 o
  -7   7  16       35.22       30.03     16.98 o
  -6   7  16      136.11      108.04     22.86 o
  -5   7  16      272.08      379.15     32.77 o
  -4   7  16     1808.18     1601.60     57.28 o
  -3   7  16     1290.10     1303.98     67.86 o
  -2   7  16     1040.45      993.88     29.30 o
  -1   7  16     2048.72     1905.08     61.64 o
   0   7  16      825.18      871.16     31.67 o
   1   7  16     1889.21     1922.04     48.26 o
   2   7  16       43.07       64.90     12.72 o
   3   7  16     2082.89     2160.09    105.02 o
   4   7  16       10.54        5.24     17.06 o
   5   7  16      221.53      209.49     26.71 o
   6   7  16       11.45       14.15     24.90 o
  -7   8  16      469.34      595.61     63.57 o
  -6   8  16      466.13      504.22     40.33 o
  -5   8  16      289.84      286.30     30.70 o
  -4   8  16     1083.42     1101.27     49.64 o
  -3   8  16        1.06        2.08     19.71 o
  -2   8  16     1041.71     1042.83     42.43 o
  -1   8  16     1775.38     1652.56     44.93 o
   0   8  16     1059.80     1084.02     36.36 o
   1   8  16       44.83       32.73     13.22 o
   2   8  16     3683.66     3647.58     69.66 o
   3   8  16        5.99        0.00     19.97 o
   4   8  16       87.37       77.64     18.99 o
   5   8  16       52.64       58.41     30.14 o
   6   8  16      122.38      124.04     29.32 o
  -7   9  16       14.45       44.61     29.95 o
  -6   9  16       41.94       39.00     18.66 o
  -5   9  16      188.60      210.99     70.58 o
  -4   9  16        0.57       -6.34     11.82 o
  -3   9  16       54.12       51.92     17.03 o
  -2   9  16        5.07       -1.15     13.70 o
  -1   9  16      154.34      157.63     19.32 o
   0   9  16      217.64      184.25     18.78 o
   1   9  16        2.41        1.16      7.10 o
   2   9  16       17.25       -1.41     11.46 o
   3   9  16      114.42       78.63     19.00 o
   4   9  16        0.42      -10.10     11.43 o
   5   9  16      121.38      101.22     45.37 o
   6   9  16       67.64       55.96     28.75 o
  -6  10  16        0.88       -3.29     23.38 o
  -5  10  16       99.15      100.13     23.25 o
  -4  10  16        1.57       -0.23     12.45 o
  -3  10  16      126.81       88.82     20.74 o
  -2  10  16       59.66       49.62     16.75 o
  -1  10  16       10.23        0.34      8.24 o
   0  10  16      821.27      810.57     51.92 o
   1  10  16      263.63      285.82     29.64 o
   2  10  16      368.36      347.72     32.39 o
   3  10  16       40.49       29.14     16.49 o
   4  10  16      244.62      191.43     27.49 o
   5  10  16       33.79       41.64     18.27 o
   6  10  16       18.35       10.87     21.61 o
  -6  11  16      243.80      253.26     50.17 o
  -5  11  16       43.87       24.67     17.10 o
  -4  11  16      293.66      233.26     30.92 o
  -3  11  16      758.66      826.80     47.78 o
  -2  11  16      103.16       46.45     49.16 o
  -1  11  16     1203.78     1153.69     40.96 o
   0  11  16        0.02        7.18      9.87 o
   1  11  16      428.32      452.01     65.84 o
   2  11  16      318.37      355.30     41.01 o
   3  11  16       61.44       58.71     19.37 o
   4  11  16      956.43      984.89    110.07 o
   5  11  16      292.15      308.16     35.99 o
  -5  12  16       81.41       62.56     32.60 o
  -4  12  16       44.35       61.39     21.16 o
  -3  12  16       56.05       53.77     19.31 o
  -2  12  16      220.23      206.45     27.86 o
  -1  12  16      161.61      150.93     19.65 o
   0  12  16      625.47      665.21     43.47 o
   1  12  16        9.80       17.85     14.95 o
   2  12  16     1284.48     1428.74     60.92 o
   3  12  16        1.60       18.65     16.45 o
   4  12  16       27.14        6.09     17.65 o
   5  12  16       89.24       82.14     31.21 o
  -4  13  16      186.44      217.37     48.02 o
  -3  13  16      171.89      170.26     29.54 o
  -2  13  16       10.71      -13.20     13.20 o
  -1  13  16       26.22       18.27     18.96 o
   0  13  16       72.24       87.52     41.26 o
   1  13  16       13.33       10.39     15.48 o
   2  13  16      194.88      197.44     30.46 o
   3  13  16       78.28       76.94     22.91 o
   4  13  16      334.40      246.31     49.79 o
  -3  14  16       77.76       81.51     35.01 o
  -2  14  16       50.22       98.57     33.62 o
  -1  14  16        5.16       22.20     19.53 o
   0  14  16      104.18       67.40     29.51 o
   1  14  16       81.13      135.39     36.46 o
   2  14  16       31.98       16.61     17.36 o
   3  14  16        1.57       -1.39     21.48 o
  -2  15  16       35.29       58.76     34.25 o
  -1  15  16        2.42       -4.68     24.39 o
   0  15  16       64.60       48.78     32.23 o
   1  15  16        1.92       10.62     26.67 o
  -7   1  17      114.50       78.23     26.41 o
  -6   1  17        1.35       12.25     11.28 o
  -5   1  17      394.83      354.80     22.80 o
  -4   1  17      274.83      264.28     19.20 o
  -3   1  17       70.06       72.27     16.17 o
  -2   1  17     1693.36     1752.22     34.41 o
  -1   1  17       93.51       75.13      9.89 o
   0   1  17     2184.35     1947.30    334.66 o
   1   1  17       19.89       12.37      7.14 o
   2   1  17      851.26      756.13     35.02 o
   3   1  17       47.96       44.68      9.80 o
   4   1  17      202.29      219.55     24.57 o
   5   1  17      590.54      648.51     39.89 o
   6   1  17       10.89        3.17     26.10 o
   7   1  17      394.61      458.54     83.53 o
  -7   2  17       84.51       76.33     28.81 o
  -6   2  17      135.08      125.52     29.00 o
  -5   2  17      183.29      129.87     24.65 o
  -4   2  17     1401.34     1342.87     39.35 o
  -3   2  17      321.20      306.33     23.20 o
  -2   2  17      925.15      874.89     29.25 o
  -1   2  17     1199.66     1237.81     35.13 o
   0   2  17        4.06       18.26      6.74 o
   1   2  17     3288.02     3453.54     75.77 o
   2   2  17      885.56      850.12     25.56 o
   3   2  17     1417.28     1480.69     33.36 o
   4   2  17      417.41      499.54     35.57 o
   5   2  17      937.51      924.46     44.87 o
   6   2  17      345.24      329.34     33.22 o
   7   2  17        3.01       20.54     18.71 o
  -8   3  17        3.53       13.02     22.24 o
  -7   3  17      271.93      328.39     32.84 o
  -6   3  17       88.11       69.58     17.48 o
  -5   3  17      181.56      187.44     23.42 o
  -4   3  17     2431.03     2504.53     72.11 o
  -3   3  17       56.88       70.39      9.84 o
  -2   3  17     3468.22     3451.69     52.75 o
  -1   3  17      267.44      249.77     19.55 o
   0   3  17     4113.00     4149.38     66.76 o
   1   3  17       98.77       88.45      8.88 o
   2   3  17      520.14      563.61     26.64 o
   3   3  17      728.09      775.04     24.86 o
   4   3  17      482.23      528.97     27.00 o
   5   3  17      195.27      173.11     24.26 o
   6   3  17      281.26      288.14     32.01 o
   7   3  17      139.74      157.87     27.97 o
  -8   4  17      182.92      155.57     37.91 o
  -7   4  17       85.59       93.82     49.35 o
  -6   4  17      528.27      556.77     36.90 o
  -5   4  17      684.55      742.87     69.93 o
  -4   4  17      996.05     1014.20     35.34 o
  -3   4  17      181.04      215.91     18.99 o
  -2   4  17      196.35      224.57     21.54 o
  -1   4  17      359.78      380.09     26.16 o
   0   4  17      126.32      134.62     13.01 o
   1   4  17      978.48      946.07     31.09 o
   2   4  17      219.08      212.51     15.11 o
   3   4  17     5544.58     5451.99     72.57 o
   4   4  17       21.73       20.22     10.93 o
   5   4  17       63.29       37.86     22.87 o
   6   4  17       91.90       85.98     27.99 o
   7   4  17       20.84        9.81     16.24 o
  -7   5  17       54.36       87.38     21.37 o
  -6   5  17      365.92      365.02     33.30 o
  -5   5  17        0.84       -6.22     11.21 o
  -4   5  17      394.84      391.11     24.25 o
  -3   5  17      127.54       97.77     11.46 o
  -2   5  17       19.39       20.58      7.10 o
  -1   5  17       16.92       11.21      6.66 o
   0   5  17        2.09       12.30      6.76 o
   1   5  17      264.34      276.42     20.60 o
   2   5  17     2036.92     1963.26     46.61 o
   3   5  17      352.79      330.75     26.34 o
   4   5  17     1598.27     1572.10     44.14 o
   5   5  17      307.48      328.26     41.95 o
   6   5  17       40.85       29.75     15.66 o
   7   5  17      186.69      197.90     41.07 o
  -7   6  17      146.02      123.77     24.82 o
  -6   6  17        3.98       -6.07     13.22 o
  -5   6  17     1159.49     1187.47     50.47 o
  -4   6  17       30.61       21.15     13.56 o
  -3   6  17     1053.30     1108.03     31.04 o
  -2   6  17       16.19       12.05      6.75 o
  -1   6  17     2626.28     2553.87     74.26 o
   0   6  17     1537.34     1579.12     40.07 o
   1   6  17      900.51      812.90     34.78 o
   2   6  17      190.20      182.62     17.64 o
   3   6  17      370.35      327.43     22.15 o
   4   6  17      635.69      662.51     38.79 o
   5   6  17      172.20      133.13     22.58 o
   6   6  17      282.89      314.68     50.93 o
   7   6  17      324.95      234.43     43.47 o
  -7   7  17       49.81      108.94     34.25 o
  -6   7  17      628.36      601.83     42.64 o
  -5   7  17      283.26      288.66     31.66 o
  -4   7  17     1756.52     1668.86     77.91 o
  -3   7  17      709.81      619.19     45.11 o
  -2   7  17     1949.89     1794.20     40.14 o
  -1   7  17       42.63       33.47      8.93 o
   0   7  17     4797.01     4754.86     80.27 o
   1   7  17      394.90      400.69     29.80 o
   2   7  17     2693.83     2601.17    210.67 o
   3   7  17      138.89      180.48     27.11 o
   4   7  17     2350.21     2563.54     75.31 o
   5   7  17       41.56       26.38     15.11 o
   6   7  17      945.91      979.28     79.87 o
  -7   8  17       45.08       32.60     28.94 o
  -6   8  17      355.36      361.05     50.99 o
  -5   8  17      247.86      318.95     32.64 o
  -4   8  17      460.57      493.58     36.51 o
  -3   8  17      615.83      665.98     32.13 o
  -2   8  17      107.80      120.46     22.49 o
  -1   8  17     2152.33     2041.66     51.55 o
   0   8  17      448.12      467.18     26.28 o
   1   8  17      418.97      416.51     42.24 o
   2   8  17      210.62      218.85     34.41 o
   3   8  17     1551.56     1671.77     60.91 o
   4   8  17      429.11      368.92     36.02 o
   5   8  17      166.56      172.12     26.54 o
   6   8  17      405.18      352.10     36.61 o
  -6   9  17       60.02       53.09     20.69 o
  -5   9  17      501.44      403.16     36.96 o
  -4   9  17     1007.82      879.32     47.75 o
  -3   9  17      211.30      217.03     27.23 o
  -2   9  17     2247.97     2216.21     56.47 o
  -1   9  17     1160.12     1053.31     37.71 o
   0   9  17     2792.42     2801.01     90.97 o
   1   9  17        4.56       14.97      7.95 o
   2   9  17     1771.43     1667.78     60.62 o
   3   9  17      651.00      618.65     40.71 o
   4   9  17      558.88      505.20     38.48 o
   5   9  17      343.43      306.44     34.29 o
   6   9  17      282.59      244.66     44.23 o
  -6  10  17      153.84      131.68     39.05 o
  -5  10  17      124.39      117.34     27.04 o
  -4  10  17      311.31      282.36     37.03 o
  -3  10  17      597.48      610.08     41.04 o
  -2  10  17       88.53       80.25     14.97 o
  -1  10  17      249.77      254.02     22.65 o
   0  10  17      319.34      369.42     25.56 o
   1  10  17     1537.16     1589.31     60.60 o
   2  10  17        3.44       14.90     13.41 o
   3  10  17     1121.71     1194.98     54.44 o
   4  10  17      698.16      835.54     90.04 o
   5  10  17      339.90      379.58     60.41 o
   6  10  17      223.92      192.98     41.83 o
  -5  11  17       18.00       18.70     27.42 o
  -4  11  17       88.11       56.39     19.81 o
  -3  11  17       52.62       32.72     33.17 o
  -2  11  17      390.58      329.86     26.10 o
  -1  11  17      176.94      141.43     19.06 o
   0  11  17     1220.62     1185.24     48.66 o
   1  11  17        0.34        8.50     13.62 o
   2  11  17      141.24      177.75     26.87 o
   3  11  17       29.72       24.24     16.35 o
   4  11  17       20.17        0.38     20.85 o
   5  11  17        0.68        3.03     22.62 o
  -5  12  17        3.52        2.15     28.06 o
  -4  12  17       17.45       15.29     25.91 o
  -3  12  17       14.19       11.80     15.57 o
  -2  12  17        1.16        1.21     11.42 o
  -1  12  17      321.36      269.48     24.69 o
   0  12  17        3.21      -13.59     13.59 o
   1  12  17      331.44      377.30     35.65 o
   2  12  17        3.18        7.45     15.52 o
   3  12  17      260.90      319.00     43.03 o
   4  12  17        5.17       24.90     25.28 o
  -4  13  17       65.55      151.02     43.60 o
  -3  13  17       90.16      173.01     42.21 o
  -2  13  17       35.97       40.84     19.04 o
  -1  13  17       10.96       28.57     12.93 o
   0  13  17        8.61        3.75     16.53 o
   1  13  17       10.12       16.74     17.63 o
   2  13  17      396.00      504.25     52.89 o
   3  13  17       24.08       17.69     27.80 o
   4  13  17       33.98       83.79     34.00 o
  -3  14  17      804.09      805.39     73.55 o
  -2  14  17        1.33        4.26     13.79 o
  -1  14  17      390.97      386.20     54.97 o
   0  14  17       52.44       45.41     21.39 o
   1  14  17      152.83      157.72     41.20 o
   2  14  17        4.65      -12.01     23.25 o
   0  15  17        6.48       21.61     27.30 o
  -6   0  18       14.10        9.23     17.31 o
  -5   0  18     2184.89     2138.91     92.25 o
  -4   0  18      814.00      804.63     52.82 o
  -3   0  18      855.35      816.92     35.07 o
  -2   0  18      387.28      405.61     57.94 o
  -1   0  18       88.88       68.10     14.91 o
   0   0  18     5193.68     5149.29    111.40 o
   1   0  18      369.85      409.71     39.93 o
   2   0  18     1157.19     1169.27     43.42 o
   3   0  18     1948.81     1957.22     59.28 o
   4   0  18     1618.21     1608.13     78.10 o
   5   0  18      433.70      476.69     50.30 o
   6   0  18      337.63      435.87     52.95 o
   7   0  18      461.12      440.04     57.50 o
  -7   1  18      199.11      237.46     40.95 o
  -6   1  18      193.32      166.59     23.34 o
  -5   1  18     1083.30     1171.69     47.65 o
  -4   1  18      216.70      208.44     29.20 o
  -3   1  18     2357.52     2488.82     52.72 o
  -2   1  18     1159.74     1113.04     33.67 o
  -1   1  18     6508.73     6661.62     79.51 o
   0   1  18      214.64      232.84     17.11 o
   1   1  18     4174.58     4153.23     60.40 o
   2   1  18        0.91        5.60      5.56 o
   3   1  18     3561.00     3533.54     58.81 o
   4   1  18      202.33      251.55     21.57 o
   5   1  18      477.44      475.80     35.38 o
   6   1  18      485.50      513.93     50.04 o
   7   1  18        9.82       26.40     16.92 o
  -7   2  18       23.55       17.57     19.71 o
  -6   2  18        7.92       19.34     19.08 o
  -5   2  18      178.15      231.78     20.11 o
  -4   2  18      342.55      301.15     65.59 o
  -3   2  18       29.67       27.02      8.81 o
  -2   2  18      263.73      233.87     18.10 o
  -1   2  18       19.92       11.92      8.45 o
   0   2  18       88.78       68.95     11.64 o
   1   2  18       79.74       58.92      9.51 o
   2   2  18      696.69      750.14     24.85 o
   3   2  18      493.11      481.28     52.05 o
   4   2  18       75.17       97.66     15.04 o
   5   2  18       93.62       91.22     20.57 o
   6   2  18      782.57      809.16     47.32 o
   7   2  18       63.51       60.36     41.64 o
  -8   3  18       11.25       -4.04     22.12 o
  -7   3  18      129.80      148.77     58.13 o
  -6   3  18      236.39      267.50     29.00 o
  -5   3  18      550.98      571.31     35.57 o
  -4   3  18        2.20        5.69      8.12 o
  -3   3  18      762.58      812.30     30.33 o
  -2   3  18       39.03       45.06     10.30 o
  -1   3  18     1758.53     1992.72     66.60 o
   0   3  18      434.84      373.38     21.67 o
   1   3  18       74.08       93.18     13.67 o
   2   3  18     1675.06     1643.43     36.74 o
   3   3  18      826.85      805.43     51.03 o
   4   3  18      140.30      140.97     17.24 o
   5   3  18      238.11      235.33     38.61 o
   6   3  18        2.17       -3.61     14.12 o
   7   3  18       55.01       16.43     26.16 o
  -7   4  18      134.15      134.15     24.23 o
  -6   4  18       41.83       45.78     42.84 o
  -5   4  18      239.68      277.38     52.89 o
  -4   4  18      123.77      118.22     21.28 o
  -3   4  18        1.49       -6.44      6.44 o
  -2   4  18       21.62       24.50      8.60 o
  -1   4  18       85.60       84.99     23.70 o
   0   4  18      218.08      189.44     14.20 o
   1   4  18      667.39      649.07     35.31 o
   2   4  18      278.25      322.69     18.02 o
   3   4  18       18.52       36.38     10.01 o
   4   4  18        4.29        4.59      6.16 o
   5   4  18      653.40      659.76     40.73 o
   6   4  18      272.43      287.94     47.77 o
   7   4  18      165.31      121.83     36.78 o
  -7   5  18       78.15       83.66     29.19 o
  -6   5  18      131.56      146.09     35.01 o
  -5   5  18      267.60      277.02     23.05 o
  -4   5  18      232.13      272.44     21.81 o
  -3   5  18      294.00      296.72     17.55 o
  -2   5  18      848.28      794.52     25.77 o
  -1   5  18        7.30        9.51      7.09 o
   0   5  18      612.43      580.60     34.13 o
   1   5  18      375.55      346.20     18.68 o
   2   5  18     1410.79     1517.31     41.24 o
   3   5  18      274.60      306.35     21.34 o
   4   5  18     1106.42     1144.09     48.00 o
   5   5  18        3.73       13.27     12.59 o
   6   5  18     1143.33     1206.15     60.53 o
   7   5  18        7.79      -19.84     19.84 o
  -7   6  18       42.82       56.60     20.59 o
  -6   6  18      185.97      191.06     27.23 o
  -5   6  18      184.61      151.34     39.30 o
  -4   6  18     1450.01     1598.95     56.49 o
  -3   6  18      795.45      668.83     25.28 o
  -2   6  18     1019.25     1067.09     30.79 o
  -1   6  18      422.26      391.64     19.85 o
   0   6  18     1468.13     1570.36     37.35 o
   1   6  18      447.83      455.54     24.29 o
   2   6  18     1409.99     1382.38     40.59 o
   3   6  18       98.53       54.78     18.69 o
   4   6  18       87.96      100.82     19.74 o
   5   6  18       50.98       41.58     17.31 o
   6   6  18      198.90      207.89     45.24 o
  -7   7  18      141.33      105.14     36.02 o
  -6   7  18      513.19      593.97     42.74 o
  -5   7  18       44.58       58.44     18.31 o
  -4   7  18      168.26      189.06     20.58 o
  -3   7  18      614.80      560.29     29.73 o
  -2   7  18       76.44      105.64     13.02 o
  -1   7  18     1834.37     1851.36     46.93 o
   0   7  18       36.95       27.52      8.47 o
   1   7  18     2521.51     2603.16     78.44 o
   2   7  18        6.25        7.31      8.79 o
   3   7  18     1768.46     1835.18     62.72 o
   4   7  18      577.78      637.09     40.08 o
   5   7  18      242.84      174.06     26.35 o
   6   7  18      110.10      236.32     48.40 o
  -6   8  18       57.96       68.56     21.43 o
  -5   8  18       62.35       32.93     16.90 o
  -4   8  18      145.11      112.89     22.19 o
  -3   8  18       83.44       84.20     15.10 o
  -2   8  18     1028.89     1099.55     33.19 o
  -1   8  18       43.56       21.00      9.45 o
   0   8  18     1530.97     1468.51     51.89 o
   1   8  18       73.00       79.70     14.18 o
   2   8  18        1.79       -0.11      8.88 o
   3   8  18       22.19       31.50     15.72 o
   4   8  18       94.11       69.20     18.60 o
   5   8  18      113.46       99.76     48.72 o
   6   8  18       76.65      103.63     31.21 o
  -6   9  18        6.50       22.12     26.54 o
  -5   9  18       13.29       19.77     16.30 o
  -4   9  18       22.57        3.01     14.33 o
  -3   9  18      138.93      124.92     17.53 o
  -2   9  18        1.38       -3.23      9.38 o
  -1   9  18      819.02      869.80     35.68 o
   0   9  18        1.16       -4.98      8.13 o
   1   9  18       11.20       18.81     10.30 o
   2   9  18       24.13       32.35     16.42 o
   3   9  18      163.58      151.71     24.60 o
   4   9  18      125.17       71.95     26.29 o
   5   9  18        1.89       20.23     26.85 o
   6   9  18        0.50        2.02     21.48 o
  -6  10  18       74.55       61.04     32.98 o
  -5  10  18       49.31       58.90     20.86 o
  -4  10  18       65.78       16.29     16.73 o
  -3  10  18       57.20       21.95     11.99 o
  -2  10  18      464.69      438.68     34.53 o
  -1  10  18        0.51        0.93      8.65 o
   0  10  18       43.46       49.56     13.21 o
   1  10  18       16.84       20.73     14.60 o
   2  10  18      180.67      205.23     27.45 o
   3  10  18      661.92      643.62     43.21 o
   4  10  18       62.76       41.57     19.50 o
   5  10  18      286.40      293.44     48.15 o
  -5  11  18      120.50      129.16     39.18 o
  -4  11  18      181.23      211.45     52.57 o
  -3  11  18      125.07      168.88     21.68 o
  -2  11  18      384.86      466.25     51.91 o
  -1  11  18       71.10       85.87     17.95 o
   0  11  18       28.82       17.91     11.14 o
   1  11  18      984.45      999.78     50.53 o
   2  11  18        5.11        1.59     14.14 o
   3  11  18      458.85      484.57     43.73 o
   4  11  18      112.56      150.88     27.73 o
   5  11  18        9.25      -12.13     22.49 o
  -4  12  18       54.60       59.78     32.73 o
  -3  12  18       19.78       36.39     14.37 o
  -2  12  18      298.13      300.73     26.98 o
  -1  12  18        1.52        8.28     11.01 o
   0  12  18      530.00      505.34     40.07 o
   1  12  18       43.00       60.89     20.55 o
   2  12  18      129.65      143.28     27.87 o
   3  12  18      160.59      187.95     30.21 o
   4  12  18      144.82      100.09     35.51 o
  -3  13  18      224.50      267.29     33.38 o
  -2  13  18       11.04       33.37     16.79 o
  -1  13  18      105.08      122.24     20.66 o
   0  13  18       25.09        2.45     16.93 o
   1  13  18      122.19      107.94     25.62 o
   2  13  18        0.70       37.28     27.93 o
   3  13  18      280.67      381.40     57.37 o
  -2  14  18       58.26       37.21     17.95 o
  -1  14  18       24.29       25.65     27.55 o
   0  14  18      103.45      146.09     40.44 o
   1  14  18       98.70      136.86     40.31 o
   2  14  18        9.19       -1.26     25.65 o
  -7   1  19       36.30       66.98     28.81 o
  -6   1  19       60.61       47.57     16.88 o
  -5   1  19      130.76      116.01     20.02 o
  -4   1  19      356.30      278.90     28.06 o
  -3   1  19      158.86      140.17     24.09 o
  -2   1  19       80.85       81.54     19.04 o
  -1   1  19      309.70      298.78     20.10 o
   0   1  19     1501.99     1436.20     46.43 o
   1   1  19      143.26      153.92     15.91 o
   2   1  19       12.85       12.06      8.39 o
   3   1  19      672.34      660.54     29.04 o
   4   1  19      386.33      315.83     23.83 o
   5   1  19      123.34       99.38     19.98 o
   6   1  19        7.76       -9.79     15.14 o
   7   1  19       80.07       63.53     34.75 o
  -7   2  19        1.96       -0.51     18.32 o
  -6   2  19      107.64      145.84     33.11 o
  -5   2  19       51.25       18.16     10.94 o
  -4   2  19      362.99      383.62     29.76 o
  -3   2  19     1213.60     1253.39     68.75 o
  -2   2  19      115.04       83.00     23.85 o
  -1   2  19     4364.50     4374.45     74.92 o
   0   2  19      103.46      113.07     14.22 o
   1   2  19     1137.37     1134.28     30.03 o
   2   2  19      405.27      453.29     21.08 o
   3   2  19     2339.96     2259.52     68.35 o
   4   2  19      514.87      584.94     30.39 o
   5   2  19        6.34       31.68     17.38 o
   6   2  19      267.45      260.66     32.07 o
   7   2  19       60.23       41.32     27.68 o
  -7   3  19      264.61      295.97     47.01 o
  -6   3  19      162.16      151.52     23.67 o
  -5   3  19      822.31      740.19     47.20 o
  -4   3  19      790.26      811.95     38.55 o
  -3   3  19      340.61      358.49     24.12 o
  -2   3  19       94.44      102.18     13.92 o
  -1   3  19      265.38      220.85     18.69 o
   0   3  19      340.99      342.75     26.72 o
   1   3  19        3.97        2.92      8.00 o
   2   3  19      865.29      881.58     44.59 o
   3   3  19      123.11      108.15     15.37 o
   4   3  19      633.56      664.44     31.75 o
   5   3  19      442.98      518.27     37.57 o
   6   3  19       78.59       45.53     18.98 o
   7   3  19      683.39      658.67     66.22 o
  -7   4  19        1.02       -5.10     13.73 o
  -6   4  19      465.67      521.94     61.29 o
  -5   4  19      158.18      159.94     23.67 o
  -4   4  19      784.46      941.73     37.50 o
  -3   4  19      611.10      615.91     34.81 o
  -2   4  19        1.93        7.98      7.74 o
  -1   4  19     5506.70     5691.40    144.34 o
   0   4  19       15.64       10.42      7.83 o
   1   4  19      564.40      546.15     27.92 o
   2   4  19       60.49       69.01     13.20 o
   3   4  19        4.70        3.24     11.55 o
   4   4  19      203.16      201.33     25.42 o
   5   4  19      120.39      114.25     22.76 o
   6   4  19      130.94      165.43     27.11 o
   7   4  19       32.10       25.78     24.14 o
  -7   5  19        0.63        2.54     13.81 o
  -6   5  19       21.71       12.84     15.01 o
  -5   5  19       47.86       27.20     14.88 o
  -4   5  19      180.59      218.62     26.36 o
  -3   5  19      263.89      232.49     20.41 o
  -2   5  19      287.96      268.10     20.73 o
  -1   5  19      579.25      557.94     27.94 o
   0   5  19     1474.82     1479.95     51.02 o
   1   5  19      557.66      512.96     27.42 o
   2   5  19      238.25      245.40     19.61 o
   3   5  19      214.47      217.32     19.65 o
   4   5  19       13.49       15.08     12.74 o
   5   5  19       31.70       19.84     23.76 o
   6   5  19        2.65       10.36     22.24 o
   7   5  19      169.67      165.80     39.56 o
  -7   6  19       70.06       12.13     24.01 o
  -6   6  19       30.88       41.05     17.69 o
  -5   6  19      320.47      321.03     32.84 o
  -4   6  19      242.89      234.39     22.26 o
  -3   6  19       99.68      110.45     13.52 o
  -2   6  19       96.58      112.62     13.40 o
  -1   6  19       66.53       63.04     10.67 o
   0   6  19        0.39        5.40      7.15 o
   1   6  19        0.36       -6.48      7.42 o
   2   6  19        9.38       -4.77      7.64 o
   3   6  19      454.31      513.70     34.35 o
   4   6  19      316.57      341.24     30.42 o
   5   6  19      794.80      759.99     44.89 o
   6   6  19        9.73        5.43     24.39 o
  -6   7  19       22.37       -2.92     15.66 o
  -5   7  19      171.98      208.82     22.92 o
  -4   7  19      625.35      658.71     45.68 o
  -3   7  19      129.74      134.09     18.02 o
  -2   7  19      951.55      980.61     31.25 o
  -1   7  19      266.84      237.33     17.68 o
   0   7  19      148.46      141.44     15.18 o
   1   7  19        1.01        0.90      8.30 o
   2   7  19     1275.05     1291.38     41.53 o
   3   7  19      241.76      295.48     36.96 o
   4   7  19      183.91      195.18     26.71 o
   5   7  19       16.61       15.82     28.81 o
  -6   8  19      381.08      426.30     38.92 o
  -5   8  19       74.62       74.86     21.52 o
  -4   8  19      503.46      476.52     30.77 o
  -3   8  19      112.32      118.36     17.41 o
  -2   8  19       44.24       30.61     10.10 o
  -1   8  19     1162.05     1120.08     33.78 o
   0   8  19       81.46       76.41     14.38 o
   1   8  19     1642.16     1634.81     47.08 o
   2   8  19       76.84       64.65     17.97 o
   3   8  19      248.70      211.96     27.38 o
   4   8  19      246.27      254.61     30.57 o
   5   8  19      249.68      225.78     40.19 o
   6   8  19      283.77      237.21     45.12 o
  -6   9  19      300.99      287.25     49.29 o
  -5   9  19      212.12      170.75     34.50 o
  -4   9  19      750.66      853.53     40.35 o
  -3   9  19      660.60      594.32     48.49 o
  -2   9  19     1600.44     1574.71     68.23 o
  -1   9  19       22.71       25.50     11.32 o
   0   9  19     2307.66     2222.06     57.18 o
   1   9  19        0.19       -7.62      9.03 o
   2   9  19     1508.64     1430.25     69.51 o
   3   9  19      105.77      105.13     23.95 o
   4   9  19      701.25      701.57     45.57 o
   5   9  19      269.35      256.04     44.36 o
  -5  10  19        4.69        4.04     25.40 o
  -4  10  19       31.81       30.22     14.05 o
  -3  10  19      546.80      496.63     31.90 o
  -2  10  19      156.63      149.61     19.48 o
  -1  10  19      447.78      460.81     31.65 o
   0  10  19       16.08       14.80     10.36 o
   1  10  19      649.85      624.14     41.75 o
   2  10  19       46.47       37.27     17.11 o
   3  10  19      461.30      411.84     50.49 o
   4  10  19       82.34       97.02     23.50 o
   5  10  19       54.37       10.74     21.74 o
  -5  11  19       36.34      -10.36     24.52 o
  -4  11  19      147.76      132.85     25.70 o
  -3  11  19       33.72       33.31     14.26 o
  -2  11  19        8.48        7.39     15.68 o
  -1  11  19        4.37        1.42      9.82 o
   0  11  19        4.55        1.22      9.89 o
   1  11  19        1.17       15.25     16.40 o
   2  11  19       58.78       67.13     20.59 o
   3  11  19        0.36      -11.38     14.52 o
   4  11  19      306.94      312.27     50.30 o
  -4  12  19        0.11        1.64     25.28 o
  -3  12  19        2.74        1.00     13.97 o
  -2  12  19       21.69       17.44     12.26 o
  -1  12  19      135.99      128.68     19.80 o
   0  12  19        0.09        3.54     16.61 o
   1  12  19       15.07        6.35     28.18 o
   2  12  19        4.70        7.97     16.74 o
   3  12  19      194.85      254.39     49.54 o
   4  12  19       20.57       44.11     29.32 o
  -3  13  19        1.06       14.84     15.97 o
  -2  13  19      257.24      222.39     30.52 o
  -1  13  19       31.81       37.41     28.94 o
   0  13  19      506.79      595.10     63.57 o
   1  13  19        1.03        1.52     25.40 o
   2  13  19       23.18       19.84     30.20 o
  -1  14  19       30.85       74.56     33.74 o
   0  14  19        4.93       11.63     26.03 o
   1  14  19       46.57       61.80     34.25 o
  -6   0  20      117.73      116.14     29.95 o
  -5   0  20       45.69       44.23     22.49 o
  -4   0  20      772.55      805.14     56.87 o
  -3   0  20       48.98       44.99     18.96 o
  -2   0  20       41.24       17.95     15.54 o
  -1   0  20     1024.17      924.97     45.68 o
   0   0  20     3428.39     3487.19     78.15 o
   1   0  20       71.07       54.71     22.18 o
   2   0  20      423.71      521.86     32.46 o
   3   0  20      883.87      972.78     43.81 o
   4   0  20      394.24      366.74     44.23 o
   5   0  20      471.11      590.68     57.00 o
   6   0  20       64.38       -4.04     24.14 o
  -7   1  20       22.38        7.96     20.35 o
  -6   1  20       80.68       91.93     20.44 o
  -5   1  20       68.78       70.84     17.11 o
  -4   1  20      980.00     1008.32     52.26 o
  -3   1  20      946.65      973.58     33.74 o
  -2   1  20       38.03       18.86     11.77 o
  -1   1  20     2233.23     2345.29     52.49 o
   0   1  20      147.51      145.43     20.98 o
   1   1  20      553.36      509.18     30.77 o
   2   1  20      154.40      177.62     15.39 o
   3   1  20     2091.91     1982.66     54.94 o
   4   1  20      759.69      778.96     34.29 o
   5   1  20       80.45       77.47     19.74 o
   6   1  20      300.62      264.09     33.14 o
  -7   2  20      158.42      129.41     36.27 o
  -6   2  20      131.02       87.45     29.95 o
  -5   2  20      344.35      393.53     32.06 o
  -4   2  20      444.30      368.90     23.56 o
  -3   2  20      323.30      345.41     28.56 o
  -2   2  20      324.70      345.19     28.93 o
  -1   2  20      801.84      764.50     29.75 o
   0   2  20      677.50      782.10     30.61 o
   1   2  20        2.82       21.75      8.97 o
   2   2  20      615.58      594.01     24.28 o
   3   2  20      393.33      413.94     26.87 o
   4   2  20      522.01      595.13     31.21 o
   5   2  20       66.36       39.21     17.03 o
   6   2  20        7.21       21.61     17.51 o
  -7   3  20       12.24        6.07     22.12 o
  -6   3  20       21.22       18.07     21.10 o
  -5   3  20      125.35      123.36     23.70 o
  -4   3  20       31.18       18.64     10.47 o
  -3   3  20       11.04       10.35      8.50 o
  -2   3  20        8.73        4.24      7.41 o
  -1   3  20       23.55        5.51      7.46 o
   0   3  20      143.03      142.86     24.47 o
   1   3  20      464.01      458.88     26.07 o
   2   3  20      203.60      234.94     21.03 o
   3   3  20      607.69      531.51     35.57 o
   4   3  20      160.97      127.38     28.00 o
   5   3  20       78.02       80.47     26.03 o
   6   3  20       11.02        3.12     15.19 o
  -7   4  20       19.11       40.19     25.78 o
  -6   4  20       35.52        4.61     14.28 o
  -5   4  20        1.26       -0.54     11.53 o
  -4   4  20      101.92       86.32     15.16 o
  -3   4  20        8.99       33.78     10.46 o
  -2   4  20        2.07        4.65      7.97 o
  -1   4  20       30.24       10.94      8.24 o
   0   4  20      672.18      622.21     29.30 o
   1   4  20      215.92      218.95     20.54 o
   2   4  20      325.46      267.85     22.52 o
   3   4  20      765.38      765.29     41.74 o
   4   4  20       50.23       61.06     17.93 o
   5   4  20        2.53       21.23     23.13 o
   6   4  20       50.25       45.47     24.83 o
  -7   5  20       20.32        9.41     15.51 o
  -6   5  20      120.66      120.80     23.84 o
  -5   5  20      268.74      272.62     55.67 o
  -4   5  20      573.95      605.90     39.85 o
  -3   5  20     1104.26     1072.46     37.95 o
  -2   5  20      392.17      382.96     24.50 o
  -1   5  20     3498.45     3654.04     71.97 o
   0   5  20        0.34        7.17      8.65 o
   1   5  20     1281.64     1351.05     42.73 o
   2   5  20      134.48      119.15     43.98 o
   3   5  20      329.12      371.60     44.36 o
   4   5  20       31.46       26.41     23.76 o
   5   5  20      278.07      260.59     44.74 o
   6   5  20      182.00      170.99     39.56 o
  -6   6  20       44.07       50.66     19.25 o
  -5   6  20      398.61      380.92     35.42 o
  -4   6  20      695.89      715.22     43.90 o
  -3   6  20       37.13       63.82     16.53 o
  -2   6  20      988.57     1059.49     64.29 o
  -1   6  20       83.00      121.88     16.82 o
   0   6  20      762.94      811.65     33.32 o
   1   6  20      119.47      105.87     19.15 o
   2   6  20     1744.26     1820.58     62.08 o
   3   6  20      666.10      686.97     86.06 o
   4   6  20      762.03     1052.58     75.07 o
   5   6  20      179.52      203.97     43.47 o
  -6   7  20      151.21      155.79     27.71 o
  -5   7  20       82.17       66.34     20.46 o
  -4   7  20      159.53      135.43     23.32 o
  -3   7  20      618.53      703.27     48.28 o
  -2   7  20       24.48       15.87      8.50 o
  -1   7  20     1182.42     1217.31     34.91 o
   0   7  20       13.69        6.30      7.63 o
   1   7  20     1006.79      965.85     36.15 o
   2   7  20       22.39       23.45     11.00 o
   3   7  20      298.01      248.53     58.58 o
   4   7  20      686.00      777.41     75.95 o
   5   7  20      100.38      113.04     22.21 o
  -6   8  20        0.11       18.58     24.01 o
  -5   8  20       15.09       24.02     18.47 o
  -4   8  20        6.67       -4.10      9.95 o
  -3   8  20       15.59       11.21      9.91 o
  -2   8  20       62.52       59.72     11.67 o
  -1   8  20        0.13        8.77      7.89 o
   0   8  20       10.75        5.76      9.14 o
   1   8  20      148.64      114.71     16.99 o
   2   8  20      263.64      197.21     55.54 o
   3   8  20      101.68       97.32     20.51 o
   4   8  20       43.38       51.27     18.33 o
   5   8  20       33.88       -0.88     20.60 o
  -5   9  20        2.38        8.46     11.10 o
  -4   9  20       39.13       28.34     13.63 o
  -3   9  20       39.65       28.00     11.63 o
  -2   9  20       14.01       16.73     11.03 o
  -1   9  20       26.84       45.26     12.45 o
   0   9  20       76.92       93.90     16.29 o
   1   9  20       59.78       51.83     13.41 o
   2   9  20       37.01       26.27     16.38 o
   3   9  20        1.81        4.71     23.00 o
   4   9  20       36.16       41.99     17.65 o
   5   9  20       16.87       27.55     24.14 o
  -5  10  20       62.51       49.92     19.09 o
  -4  10  20       36.27       29.22     15.84 o
  -3  10  20      286.08      266.42     25.27 o
  -2  10  20        2.27        2.59     10.29 o
  -1  10  20       22.08       25.81     12.72 o
   0  10  20      283.77      224.96     23.36 o
   1  10  20      239.84      257.62     46.95 o
   2  10  20      195.09      169.31     26.54 o
   3  10  20      235.47      284.45     34.12 o
   4  10  20       59.79       20.60     24.52 o
  -4  11  20       36.69       19.86     15.93 o
  -3  11  20      137.40       96.34     18.62 o
  -2  11  20        2.03        8.91     11.21 o
  -1  11  20      371.26      378.19     38.50 o
   0  11  20       81.97       82.79     16.91 o
   1  11  20      137.37      147.90     26.89 o
   2  11  20        3.14        6.80     15.87 o
   3  11  20      202.36      166.56     40.44 o
   4  11  20       33.10       16.05     23.51 o
  -3  12  20      320.56      396.15     38.08 o
  -2  12  20      558.30      497.61     41.39 o
  -1  12  20      186.03      221.11     24.76 o
   0  12  20      690.99      793.60     64.51 o
   1  12  20        9.46        6.93     26.35 o
   2  12  20      331.85      283.08     49.41 o
   3  12  20       37.89       15.17     24.64 o
  -2  13  20       34.61       49.34     19.36 o
  -1  13  20      187.91      143.69     41.45 o
   0  13  20       52.86       49.03     30.20 o
   1  13  20      383.33      291.04     49.79 o
   2  13  20        1.00       12.64     28.43 o
  -7   1  21      210.31      215.22     42.97 o
  -6   1  21       25.41       -2.76     11.74 o
  -5   1  21       35.07       36.37     14.24 o
  -4   1  21      159.90      187.44     24.79 o
  -3   1  21       28.25        7.32      9.87 o
  -2   1  21      717.11      727.52     43.43 o
  -1   1  21      106.74       91.74     13.81 o
   0   1  21     1055.49      804.62     81.41 o
   1   1  21       14.99       15.87      7.44 o
   2   1  21      731.43      678.36     26.18 o
   3   1  21       25.39       20.76      9.65 o
   4   1  21      101.32      113.73     26.42 o
   5   1  21        1.96       19.03     15.54 o
   6   1  21      154.58       69.91     28.24 o
  -7   2  21       28.27        3.16     22.49 o
  -6   2  21       40.80       83.41     28.94 o
  -5   2  21      723.62      839.96     43.86 o
  -4   2  21      821.79      806.13     41.90 o
  -3   2  21      245.12      255.42     20.99 o
  -2   2  21        1.04       -6.58      7.09 o
  -1   2  21      648.03      619.40     28.10 o
   0   2  21       22.15       21.49     10.04 o
   1   2  21       65.83       69.33     12.85 o
   2   2  21       28.55       18.42     10.19 o
   3   2  21     1605.58     1495.05     39.28 o
   4   2  21      266.30      253.72     23.67 o
   5   2  21       17.42       -5.09     14.51 o
   6   2  21      671.11      711.27     48.34 o
  -7   3  21      544.41      665.49     67.61 o
  -6   3  21       10.49       -3.41     20.35 o
  -5   3  21      721.88      800.84     66.09 o
  -4   3  21      119.05       89.64     15.15 o
  -3   3  21      345.53      371.56     24.67 o
  -2   3  21     1210.86     1293.43     51.21 o
  -1   3  21      142.50      144.73     17.29 o
   0   3  21     3661.83     3729.48     72.26 o
   1   3  21      321.71      366.33     24.81 o
   2   3  21      810.30      767.68     33.39 o
   3   3  21      942.28      987.46     56.24 o
   4   3  21      692.62      697.48    111.08 o
   5   3  21       24.86       29.24     17.06 o
   6   3  21      557.05      610.38     45.24 o
  -7   4  21       44.12        9.10     25.28 o
  -6   4  21       23.66       23.88     23.00 o
  -5   4  21      590.64      644.81     50.61 o
  -4   4  21       41.35       16.94     12.21 o
  -3   4  21     1134.33     1199.54     40.35 o
  -2   4  21      491.32      488.70     27.35 o
  -1   4  21       49.35       67.10     12.97 o
   0   4  21        4.74        9.25      8.51 o
   1   4  21      889.51      939.72     46.23 o
   2   4  21      169.19      165.48     19.29 o
   3   4  21      701.29      725.51     42.42 o
   4   4  21      991.00     1010.66     49.30 o
   5   4  21       59.57       58.01     29.07 o
  -6   5  21       34.84       55.09     19.56 o
  -5   5  21      841.49      837.00     47.70 o
  -4   5  21        3.05        8.09     13.04 o
  -3   5  21       85.78       87.51     15.01 o
  -2   5  21      610.16      615.46     30.53 o
  -1   5  21       19.42       29.95     10.59 o
   0   5  21     2189.40     2162.40     55.13 o
   1   5  21       14.92       20.50     10.40 o
   2   5  21      280.36      300.94     29.23 o
   3   5  21      199.57      169.98     24.96 o
   4   5  21      136.79      142.68     35.26 o
   5   5  21        6.18      -15.92     17.95 o
  -6   6  21      164.08      192.47     29.58 o
  -5   6  21      219.05      244.18     30.40 o
  -4   6  21      110.26       97.32     21.23 o
  -3   6  21      151.48      155.32     24.04 o
  -2   6  21        0.75       -2.78      7.67 o
  -1   6  21       10.05        4.63      8.92 o
   0   6  21       48.84       37.31     11.88 o
   1   6  21       13.66        4.73      9.40 o
   2   6  21       17.59       15.82     20.09 o
   3   6  21        0.51        2.24     12.63 o
   4   6  21        3.56       -3.03     21.23 o
   5   6  21       51.94       82.27     29.82 o
  -6   7  21       36.70       64.45     30.96 o
  -5   7  21      118.14      121.11     24.03 o
  -4   7  21       15.44        4.08     11.80 o
  -3   7  21       90.21      101.29     21.18 o
  -2   7  21        2.09       -2.40      8.78 o
  -1   7  21      153.55      130.23     17.47 o
   0   7  21      514.33      581.47     31.26 o
   1   7  21      280.38      341.40     95.48 o
   2   7  21        6.68       -9.58      9.58 o
   3   7  21      279.06      298.50     46.51 o
   4   7  21       98.38      120.94     35.89 o
  -5   8  21        7.82       18.47     15.58 o
  -4   8  21      217.04      200.74     28.87 o
  -3   8  21      938.30     1029.39     51.43 o
  -2   8  21      179.31      104.40     17.08 o
  -1   8  21      934.08      972.54     38.60 o
   0   8  21       48.92       17.30     17.69 o
   1   8  21      562.46      576.55     38.89 o
   2   8  21        1.65        1.10     12.90 o
   3   8  21      729.26      718.45     65.46 o
   4   8  21      171.72      108.43     33.87 o
  -5   9  21      230.20      253.64     45.50 o
  -4   9  21      321.50      285.04     37.91 o
  -3   9  21       35.75       35.39     15.10 o
  -2   9  21      117.62      128.59     28.91 o
  -1   9  21      175.52      144.72     19.39 o
   0   9  21      370.61      347.91     26.28 o
   1   9  21      180.93      200.38     21.65 o
   2   9  21      436.39      405.29     35.88 o
   3   9  21      208.70      250.45     31.46 o
   4   9  21      161.45      208.27     39.18 o
   5   9  21      127.87      143.18     37.03 o
  -4  10  21       54.77       32.44     26.35 o
  -3  10  21       28.40       10.90     11.08 o
  -2  10  21       20.80       14.06     14.11 o
  -1  10  21      369.98      363.28     28.13 o
   0  10  21        0.76        5.96     10.88 o
   1  10  21      344.23      232.71     33.62 o
   2  10  21       12.03        4.61     17.57 o
   3  10  21      350.42      356.32     42.90 o
   4  10  21      142.94      161.00     39.43 o
  -4  11  21       87.30       98.34     23.87 o
  -3  11  21       11.94       24.94     15.94 o
  -2  11  21       16.55        0.50     10.48 o
  -1  11  21        2.17       13.41     10.81 o
   0  11  21        0.76      -10.35     10.35 o
   1  11  21       76.47       29.10     50.30 o
   2  11  21       40.26       38.55     19.88 o
   3  11  21      109.66      115.25     38.92 o
  -3  12  21        0.39        0.72     15.59 o
  -2  12  21      172.91      121.25     36.40 o
  -1  12  21      213.36      242.87     31.07 o
   0  12  21        5.64      -19.84     23.00 o
   1  12  21       26.92      -20.60     21.74 o
   2  12  21       60.93       51.69     31.85 o
  -1  13  21       21.09       72.67     33.36 o
   0  13  21       13.41       42.71     31.72 o
   1  13  21        3.68      -20.47     20.47 o
  -6   0  22       14.18       52.57     26.41 o
  -5   0  22      542.11      551.25     54.72 o
  -4   0  22       57.44      110.20     30.08 o
  -3   0  22      141.93      118.67     28.18 o
  -2   0  22      736.23      898.91     61.04 o
  -1   0  22       77.98       76.08     25.91 o
   0   0  22      529.32      543.67     50.17 o
   1   0  22      140.02      111.96     28.24 o
   2   0  22     1352.26     1286.69     57.75 o
   3   0  22      473.04      478.30     58.39 o
   4   0  22      609.37      717.31     60.15 o
   5   0  22       97.47      102.74     31.34 o
   6   0  22      406.79      406.17     56.49 o
  -6   1  22       11.37       -9.73     19.21 o
  -5   1  22       55.34      106.52     21.22 o
  -4   1  22       62.88       70.45     18.01 o
  -3   1  22       27.62       33.99     30.14 o
  -2   1  22        1.79        2.17      9.92 o
  -1   1  22       18.91       31.34     10.46 o
   0   1  22      222.21      226.35     22.31 o
   1   1  22       74.43       58.78     15.79 o
   2   1  22      330.24      261.10     19.04 o
   3   1  22        5.01        5.37      8.67 o
   4   1  22      592.76      590.05     46.97 o
   5   1  22      192.29      131.03     25.73 o
   6   1  22      746.12      826.96    113.42 o
  -7   2  22       49.04       36.02     27.68 o
  -6   2  22       11.16       25.53     24.26 o
  -5   2  22      367.93      423.41     34.58 o
  -4   2  22       86.27       63.04     34.18 o
  -3   2  22      185.06      207.89     25.71 o
  -2   2  22      255.90      275.23     27.35 o
  -1   2  22       77.44       26.27     23.03 o
   0   2  22     1860.07     1849.87     49.67 o
   1   2  22      323.76      327.94     25.71 o
   2   2  22      430.62      406.22     26.85 o
   3   2  22       51.67       79.15     15.59 o
   4   2  22      121.23      114.53     18.24 o
   5   2  22       28.67       13.82     16.21 o
   6   2  22      158.79      186.82     29.70 o
  -6   3  22       41.92       34.37     23.25 o
  -5   3  22       60.01       73.17     28.18 o
  -4   3  22       54.95       92.47     14.96 o
  -3   3  22        3.09        6.53      9.24 o
  -2   3  22      164.35      164.75     19.05 o
  -1   3  22      175.68      174.76     18.42 o
   0   3  22       64.43       55.00     13.55 o
   1   3  22      645.04      624.47     31.29 o
   2   3  22       33.81       24.06     11.19 o
   3   3  22        8.32        4.67     11.99 o
   4   3  22       65.51      126.03     42.78 o
   5   3  22       77.06       87.33     33.24 o
  -6   4  22       32.14       16.68     24.77 o
  -5   4  22       55.95       42.05     16.40 o
  -4   4  22       98.31      111.86     17.09 o
  -3   4  22       93.94      121.02     26.59 o
  -2   4  22      490.80      522.86     28.99 o
  -1   4  22       63.45       68.04     14.19 o
   0   4  22      222.04      233.70     21.74 o
   1   4  22        2.32       13.16     10.27 o
   2   4  22       14.69        7.52     11.12 o
   3   4  22      123.67      164.82     25.46 o
   4   4  22      222.26      222.89     28.81 o
   5   4  22       94.87      108.94     34.37 o
  -6   5  22      145.87      152.47     26.58 o
  -5   5  22      295.23      303.12     33.39 o
  -4   5  22      346.50      378.98     38.10 o
  -3   5  22     1548.28     1608.96     66.62 o
  -2   5  22      103.98      115.27     17.16 o
  -1   5  22      979.27      983.66     48.89 o
   0   5  22      349.59      332.95     24.93 o
   1   5  22     1288.04     1416.53     48.94 o
   2   5  22       75.18       75.32     18.46 o
   3   5  22     2017.21     2075.35    166.18 o
   4   5  22      206.75      309.49     50.30 o
   5   5  22       69.64       30.84     24.64 o
  -6   6  22       68.04       23.67     17.36 o
  -5   6  22      758.56      808.12     49.37 o
  -4   6  22       79.80       73.98     20.13 o
  -3   6  22      548.85      591.97     44.41 o
  -2   6  22       30.61       25.49     10.88 o
  -1   6  22       17.48        7.54      9.74 o
   0   6  22     2759.50     2589.41     63.11 o
   1   6  22      252.44      259.49     24.04 o
   2   6  22      232.68      179.51     24.81 o
   3   6  22      105.53      112.44     31.34 o
   4   6  22      290.64      385.70     54.22 o
  -5   7  22       40.98       55.03     20.60 o
  -4   7  22       79.80       76.97     20.84 o
  -3   7  22      985.09      964.59     51.56 o
  -2   7  22      388.59      345.33     26.27 o
  -1   7  22      984.66     1005.04     39.55 o
   0   7  22        6.40        3.52      9.57 o
   1   7  22      416.60      410.82     34.26 o
   2   7  22       22.67       16.92     13.26 o
   3   7  22      463.78      585.12     60.28 o
   4   7  22       18.60       25.28     25.02 o
  -5   8  22      123.91      149.88     38.80 o
  -4   8  22       12.81       22.23     15.10 o
  -3   8  22      147.23      144.64     24.89 o
  -2   8  22        5.55       13.85     10.62 o
  -1   8  22       45.53       23.93     16.75 o
   0   8  22       37.91       19.48     12.76 o
   1   8  22       27.68       22.86     14.28 o
   2   8  22       47.29       81.06     28.50 o
   3   8  22      220.90      275.37     47.26 o
   4   8  22       18.23       -2.65     23.25 o
  -5   9  22       35.48       32.23     19.08 o
  -4   9  22        2.76       -9.34     12.93 o
  -3   9  22       44.62       22.87     15.22 o
  -2   9  22       14.07       12.59     16.68 o
  -1   9  22       10.42       25.34     15.05 o
   0   9  22       22.51       18.07     38.80 o
   1   9  22      198.17      267.14     30.87 o
   2   9  22      315.69      366.24     52.32 o
   3   9  22        8.10        0.51     19.46 o
  -4  10  22       54.32       59.90     27.04 o
  -3  10  22        6.13        9.60     13.87 o
  -2  10  22       66.29       55.28     18.08 o
  -1  10  22       34.04       55.44     17.55 o
   0  10  22       99.69      116.20     62.75 o
   1  10  22        0.23       30.04     17.24 o
   2  10  22      109.39       68.76     21.38 o
  -3  11  22      130.36      128.65     34.63 o
  -2  11  22      356.15      321.80     34.40 o
  -1  11  22      402.32      360.67     35.43 o
   0  11  22       34.36       33.11     12.94 o
   1  11  22      434.37      381.28     51.56 o
   2  11  22        7.99       -4.80     23.00 o
   3  11  22      187.39      148.74     39.93 o
  -2  12  22      571.33      574.30     44.14 o
  -1  12  22       14.16       -1.18     15.91 o
   0  12  22      310.16      377.23     54.34 o
   1  12  22        0.53       24.64     28.69 o
  -6   1  23      109.53       44.74     23.76 o
  -5   1  23      107.68      121.94     36.96 o
  -4   1  23      419.02      478.71     36.67 o
  -3   1  23      107.21       97.41     20.22 o
  -2   1  23      466.76      508.98     82.27 o
  -1   1  23      265.95      275.39     33.68 o
   0   1  23       98.83       72.68     13.06 o
   1   1  23       10.82        2.97      8.26 o
   2   1  23      283.24      249.95     22.72 o
   3   1  23        3.31        2.53     11.04 o
   4   1  23      518.17      491.85     40.66 o
   5   1  23        7.95        3.76     15.24 o
   6   1  23       60.84       99.46     34.75 o
  -6   2  23      121.48      151.65     37.79 o
  -5   2  23      229.24      227.74     28.57 o
  -4   2  23      219.99      228.49     59.27 o
  -3   2  23      374.93      325.62     31.68 o
  -2   2  23       19.39        5.28     10.82 o
  -1   2  23     1465.24     1380.78     78.35 o
   0   2  23       25.29       24.73     10.25 o
   1   2  23     1680.24     1694.36     49.44 o
   2   2  23       73.35       74.75     18.81 o
   3   2  23      460.53      469.01     30.80 o
   4   2  23       76.10       60.07     19.25 o
   5   2  23      243.90      244.28     47.77 o
   6   2  23       63.48       82.14     32.48 o
  -6   3  23      212.36      178.06     41.45 o
  -5   3  23      314.32      346.52     49.67 o
  -4   3  23     1302.06     1448.60     66.85 o
  -3   3  23      298.42      377.67     31.26 o
  -2   3  23      963.04      996.75     37.81 o
  -1   3  23      133.53      132.82     17.39 o
   0   3  23     2508.41     2396.83     59.67 o
   1   3  23       51.68       69.10     14.00 o
   2   3  23     1675.05     1814.58     52.92 o
   3   3  23       20.15       15.49     14.70 o
   4   3  23      719.08      806.07     48.32 o
   5   3  23      294.19      241.88     44.74 o
  -6   4  23      247.17      213.83     43.09 o
  -5   4  23        6.02       14.53     21.23 o
  -4   4  23      673.34      597.22     32.66 o
  -3   4  23      535.33      542.61     30.80 o
  -2   4  23       54.78       74.09     14.19 o
  -1   4  23     2292.81     2442.55     60.37 o
   0   4  23       37.90       41.45     11.83 o
   1   4  23      111.59       96.01     16.23 o
   2   4  23      114.55      118.40     22.70 o
   3   4  23     1260.85     1181.69     76.01 o
   4   4  23      222.44      266.86     32.06 o
   5   4  23      197.08      229.62     46.89 o
  -6   5  23      266.06      231.39     48.15 o
  -5   5  23        4.73       -4.15     14.19 o
  -4   5  23     1047.46     1233.27     88.08 o
  -3   5  23       12.78       25.16     11.17 o
  -2   5  23       91.14      103.77     18.50 o
  -1   5  23      304.60      250.18     23.07 o
   0   5  23     1028.24     1040.61     39.65 o
   1   5  23        6.29       15.74     11.00 o
   2   5  23      887.99      936.78     53.52 o
   3   5  23      149.85      190.02     28.05 o
   4   5  23      104.50       55.23     27.55 o
  -5   6  23      340.84      332.21     36.14 o
  -4   6  23        7.66        9.16     14.39 o
  -3   6  23      129.85      140.46     19.12 o
  -2   6  23        4.06       -7.00      8.17 o
  -1   6  23       41.87       42.15     12.67 o
   0   6  23      187.31      189.65     21.10 o
   1   6  23       44.44       35.49     16.80 o
   2   6  23       54.77       69.51     18.99 o
   3   6  23       55.59       45.70     17.31 o
   4   6  23        0.89       -8.47     22.24 o
  -5   7  23       15.60       59.83     20.12 o
  -4   7  23       13.37       13.19     15.27 o
  -3   7  23      177.69      171.06     26.36 o
  -2   7  23       16.29        5.48     10.57 o
  -1   7  23       20.57       25.03     11.67 o
   0   7  23      340.48      370.85     27.91 o
   1   7  23       16.73        2.94     12.95 o
   2   7  23      111.29       85.70     20.16 o
   3   7  23       91.01       90.36     29.32 o
   4   7  23       30.00       24.26     27.68 o
  -5   8  23      286.13      263.62     50.55 o
  -4   8  23      146.33      179.64    100.03 o
  -3   8  23      416.82      400.58     37.53 o
  -2   8  23      243.49      368.62     41.64 o
  -1   8  23      796.42      787.30     38.33 o
   0   8  23       91.11       78.74     19.50 o
   1   8  23      321.66      317.99     33.49 o
   2   8  23      114.49      134.21     36.52 o
   3   8  23      349.90      315.43     50.68 o
  -4   9  23        2.02       -9.48     17.57 o
  -3   9  23        8.98       -3.20     12.63 o
  -2   9  23       39.27       42.04     18.13 o
  -1   9  23       53.91       55.48     18.39 o
   0   9  23      175.72      156.04     24.72 o
   1   9  23       14.25        9.76     13.53 o
   2   9  23      372.36      460.89     57.88 o
  -3  10  23      151.96      141.41     35.89 o
  -2  10  23      138.47       99.21     25.53 o
  -1  10  23       30.79       40.84     16.79 o
   0  10  23       29.85       20.61     14.32 o
   1  10  23       19.22       -0.51     21.23 o
  -2  11  23       67.37       57.88     25.53 o
  -1  11  23        0.03       -6.19     17.31 o
   0  11  23       80.50      134.08     35.64 o
  -6   0  24        2.66        1.90     21.36 o
  -5   0  24      134.14      180.84     37.28 o
  -4   0  24      472.27      551.76     56.24 o
  -3   0  24       33.66       63.82     25.40 o
  -2   0  24      150.31      179.20     38.17 o
  -1   0  24       33.32        7.46     18.45 o
   0   0  24      489.97      574.38     55.73 o
   1   0  24      375.99      343.36     47.01 o
   2   0  24        7.35       12.51     17.95 o
   3   0  24      138.70       92.96     24.64 o
   4   0  24       93.81      133.71     33.24 o
   5   0  24      191.67      204.22     42.21 o
  -6   1  24       86.11      107.29     34.00 o
  -5   1  24        3.71       -7.16     12.09 o
  -4   1  24      179.44      182.66     26.49 o
  -3   1  24        6.76       12.06     14.72 o
  -2   1  24        6.24       10.18     12.46 o
  -1   1  24      144.22      172.84     25.77 o
   0   1  24      125.12      193.47     26.05 o
   1   1  24      232.09      241.23     34.12 o
   2   1  24       56.81       92.28     15.82 o
   3   1  24      296.70      302.54     26.71 o
   4   1  24      627.27      586.08     43.20 o
   5   1  24      154.80      167.66     31.72 o
  -6   2  24        0.35       19.71     21.23 o
  -5   2  24       71.76       88.01     20.77 o
  -4   2  24      151.82      173.82     30.52 o
  -3   2  24       52.23       76.79     18.90 o
  -2   2  24      194.45      171.80     24.99 o
  -1   2  24       19.21       -0.58      9.70 o
   0   2  24      321.29      371.16     26.38 o
   1   2  24      306.69      314.61     25.12 o
   2   2  24      169.40      185.67     21.05 o
   3   2  24       23.76       22.95     12.60 o
   4   2  24       10.57       35.99     17.15 o
   5   2  24       10.29       24.90     25.40 o
  -6   3  24       77.88       35.39     27.42 o
  -5   3  24       83.96       73.80     29.07 o
  -4   3  24       47.23       36.85     17.19 o
  -3   3  24       45.25       50.52     18.77 o
  -2   3  24       10.31        6.42      9.83 o
  -1   3  24        2.03       -1.69      8.29 o
   0   3  24       46.90       42.26     11.91 o
   1   3  24       17.94       17.99     10.47 o
   2   3  24        0.65       -6.63      9.46 o
   3   3  24        0.78       -0.48     13.60 o
   4   3  24       17.65       -4.02     14.25 o
   5   3  24        7.96       11.88     28.56 o
  -5   4  24       91.89      104.01     32.86 o
  -4   4  24       49.18       59.20     18.32 o
  -3   4  24       93.52       76.82     23.83 o
  -2   4  24       25.64       28.88     11.54 o
  -1   4  24       53.55       63.46     13.95 o
   0   4  24      127.97      114.76     17.83 o
   1   4  24       28.37       20.68     11.87 o
   2   4  24      208.52      207.90     23.09 o
   3   4  24       47.74       56.46     19.52 o
   4   4  24      121.53       92.89     29.32 o
  -5   5  24      159.42      124.73     34.50 o
  -4   5  24      823.01      701.88     46.08 o
  -3   5  24       22.25       15.64     10.58 o
  -2   5  24      310.20      291.52     25.22 o
  -1   5  24     1593.28     1683.56     51.75 o
   0   5  24        0.44        1.74      9.51 o
   1   5  24      306.25      293.99     26.00 o
   2   5  24      166.39      156.64     24.76 o
   3   5  24      527.89      525.46     41.11 o
   4   5  24      232.26      271.45     49.54 o
  -5   6  24       89.58       89.97     22.29 o
  -4   6  24      444.20      428.40     42.78 o
  -3   6  24        4.65       14.27     10.47 o
  -2   6  24     1118.01     1123.78     43.51 o
  -1   6  24       98.30       80.33     22.00 o
   0   6  24      868.85      917.63     39.43 o
   1   6  24        1.71        2.51     10.61 o
   2   6  24     1026.64     1118.20     53.65 o
   3   6  24      531.58      535.97     41.61 o
   4   6  24       57.63       42.59     29.32 o
  -5   7  24      132.24      193.86     44.23 o
  -4   7  24      152.88      153.09     27.21 o
  -3   7  24       50.50       42.95     23.70 o
  -2   7  24      118.84      184.30     24.44 o
  -1   7  24       89.93       59.15     15.58 o
   0   7  24        0.08        0.77     12.87 o
   1   7  24      152.86      120.62     23.15 o
   2   7  24       33.88       33.79     16.91 o
   3   7  24      557.82      553.90     61.92 o
  -4   8  24      225.90      303.05     49.16 o
  -3   8  24       10.51       11.66     13.39 o
  -2   8  24      215.20      301.15     34.12 o
  -1   8  24        4.66       -7.55     15.42 o
   0   8  24      560.68      504.10     40.08 o
   1   8  24      106.38       97.16     22.22 o
   2   8  24      278.78      263.11     46.38 o
  -3   9  24        0.32        0.38     16.56 o
  -2   9  24       39.04       23.04     16.71 o
  -1   9  24       31.17       28.50     16.64 o
   0   9  24       65.83       86.75     20.50 o
   1   9  24       87.80      101.26     32.04 o
  -3  10  24       50.91       39.18     26.03 o
  -2  10  24       29.37        9.48     20.09 o
  -1  10  24        8.56       20.22     21.10 o
   0  10  24      105.25       60.28     26.41 o
  -1  11  24      280.85      345.64     53.08 o
   0  11  24       28.88       47.39     27.04 o
  -5   1  25       46.18       39.72     17.79 o
  -4   1  25      223.51      209.26     28.67 o
  -3   1  25       12.57       10.53     17.63 o
  -2   1  25        6.56        5.16     13.45 o
  -1   1  25       99.43      117.09     22.71 o
   0   1  25      505.37      486.08     37.45 o
   1   1  25        1.88       17.20     12.69 o
   2   1  25      115.37      109.60     21.84 o
   3   1  25        0.52       -4.21     10.45 o
   4   1  25       88.01      110.83     26.48 o
   5   1  25       20.92       16.18     25.53 o
  -5   2  25       63.44       73.83     20.41 o
  -4   2  25      248.41      234.50     56.74 o
  -3   2  25      158.84      177.91     27.03 o
  -2   2  25      135.67      143.75     24.16 o
  -1   2  25      697.56      701.94     44.68 o
   0   2  25      145.31      145.76     24.25 o
   1   2  25       73.62       65.95     14.58 o
   2   2  25        0.58       -1.97      9.98 o
   3   2  25      606.11      642.83     36.76 o
   4   2  25      206.76      174.79     28.54 o
   5   2  25      194.24      221.16     46.00 o
  -5   3  25      318.19      296.48     50.55 o
  -4   3  25      458.67      397.19     46.57 o
  -3   3  25       43.75       43.35     17.26 o
  -2   3  25      797.33      821.91     47.31 o
  -1   3  25       11.88       -0.74      9.26 o
   0   3  25      972.72      976.16     39.09 o
   1   3  25      204.29      223.33     23.52 o
   2   3  25      570.60      577.37     52.89 o
   3   3  25      448.14      500.54     40.63 o
   4   3  25      291.81      251.99     33.65 o
  -5   4  25      247.64      166.56     39.05 o
  -4   4  25      351.69      313.31     33.29 o
  -3   4  25       45.55        0.87     12.44 o
  -2   4  25      511.90      511.35     49.90 o
  -1   4  25      413.93      399.54     28.43 o
   0   4  25        4.74        6.78     10.36 o
   1   4  25     1143.89     1104.76     68.72 o
   2   4  25       27.55       22.79     12.87 o
   3   4  25      486.29      507.08     51.62 o
   4   4  25      181.47      166.05     28.21 o
  -5   5  25      183.41      222.55     45.50 o
  -4   5  25       10.90       -5.24     14.57 o
  -3   5  25        0.57        2.09     11.18 o
  -2   5  25      505.16      577.21     36.65 o
  -1   5  25        0.75       11.66      9.91 o
   0   5  25      145.81      179.47     21.54 o
   1   5  25        1.79        9.83     10.88 o
   2   5  25       46.88       47.99     18.56 o
   3   5  25       42.70       53.05     18.66 o
   4   5  25        0.92        9.23     22.24 o
  -4   6  25       18.25       25.38     16.98 o
  -3   6  25      100.14      139.95     20.42 o
  -2   6  25        0.02        2.43     10.54 o
  -1   6  25      188.85      155.68     20.94 o
   0   6  25       27.05       34.73     13.32 o
   1   6  25        8.05       -4.23     10.63 o
   2   6  25      151.54      191.24     48.91 o
   3   6  25       22.40       23.03     17.42 o
  -4   7  25       64.11       58.52     20.69 o
  -3   7  25        8.74       12.15     14.72 o
  -2   7  25      335.31      346.51     29.21 o
  -1   7  25       67.71       65.26     16.78 o
   0   7  25       51.92       33.00     13.68 o
   1   7  25      114.28      110.65     34.31 o
   2   7  25       80.45       72.47     30.39 o
  -3   8  25       20.17       -6.72     12.91 o
  -2   8  25       32.22       40.14     17.76 o
  -1   8  25       57.48       66.52     16.88 o
   0   8  25      102.41       94.37     22.29 o
   1   8  25      249.41      289.15     39.43 o
  -3   9  25      135.54      163.78     38.80 o
  -2   9  25      120.51      155.06     36.78 o
  -1   9  25      165.55       58.26     26.79 o
   0   9  25      263.14      204.22     40.82 o
   1   9  25        1.10        9.86     21.86 o
  -1  10  25      100.30       57.63     27.55 o
   0  10  25       12.29       17.19     17.69 o
  -5   0  26      141.02      105.90     32.60 o
  -4   0  26      911.90      974.61     73.80 o
  -3   0  26        7.15        8.59     20.35 o
  -2   0  26       48.00       41.20     24.26 o
  -1   0  26      101.26      103.25     31.85 o
   0   0  26      928.33      937.58     69.76 o
   1   0  26      231.46      245.67     43.98 o
   2   0  26      677.26      758.76     68.75 o
   3   0  26       98.83      116.77     34.50 o
  -5   1  26       24.46       34.63     17.91 o
  -4   1  26      453.04      487.22     40.34 o
  -3   1  26      267.13      303.78     34.45 o
  -2   1  26      177.09      189.57     29.82 o
  -1   1  26     1589.91     1724.76    149.69 o
   0   1  26      183.48      187.50     70.20 o
   1   1  26      167.47      202.81     28.68 o
   2   1  26       28.88       10.57     17.31 o
   3   1  26     1025.36     1158.69     46.33 o
   4   1  26        1.43       -9.46     14.42 o
  -5   2  26       16.95        9.58     26.85 o
  -4   2  26       76.10       72.07     24.20 o
  -3   2  26       26.16       49.17     18.33 o
  -2   2  26      143.83      143.11     24.78 o
  -1   2  26      111.70      138.55     24.17 o
   0   2  26       85.57       65.62     31.59 o
   1   2  26      108.40       95.01     21.53 o
   2   2  26       15.72       30.74     20.22 o
   3   2  26      244.12      220.50     25.30 o
   4   2  26       11.05       14.97     15.67 o
  -5   3  26        0.00      -10.87     19.71 o
  -4   3  26       19.23       22.58     17.00 o
  -3   3  26        2.24       -6.07     13.31 o
  -2   3  26       57.31       68.41     19.88 o
  -1   3  26       57.32       51.45     17.09 o
   0   3  26       69.95       45.74     13.69 o
   1   3  26      311.70      283.10     26.08 o
   2   3  26        3.96        0.32      9.93 o
   3   3  26       33.52       30.65     17.69 o
   4   3  26        0.50      -14.09     14.09 o
  -4   4  26      290.46      274.02     45.81 o
  -3   4  26       97.76       75.54     20.91 o
  -2   4  26      207.35      202.25     28.00 o
  -1   4  26      195.55      162.14     20.58 o
   0   4  26      755.10      677.30     36.16 o
   1   4  26       48.87       47.53     14.61 o
   2   4  26      522.76      504.76     36.81 o
   3   4  26       13.99        8.81     15.86 o
   4   4  26      353.02      315.31     52.07 o
  -4   5  26      245.68      279.80     50.42 o
  -3   5  26      403.50      374.17     29.63 o
  -2   5  26      111.97      108.07     18.32 o
  -1   5  26      598.98      590.23     34.68 o
   0   5  26        0.12       -0.05     10.54 o
   1   5  26      912.16      927.37     42.66 o
   2   5  26      114.32       51.54     20.52 o
   3   5  26      489.44      490.62     41.90 o
  -4   6  26      127.44       84.33     24.01 o
  -3   6  26       34.14       33.76     14.96 o
  -2   6  26      441.85      487.37     35.61 o
  -1   6  26      112.88       97.59     18.00 o
   0   6  26      810.68      827.05     65.52 o
   1   6  26        8.90        3.55     14.16 o
   2   6  26      445.48      472.88     49.03 o
   3   6  26       58.66       70.52     29.95 o
  -3   7  26      477.78      507.28     67.86 o
  -2   7  26       21.56       15.53     13.68 o
  -1   7  26      274.57      269.94     26.93 o
   0   7  26      167.53      198.06     24.60 o
   1   7  26      404.07      481.48     69.13 o
   2   7  26       98.01      131.43     35.76 o
  -3   8  26       29.95       47.64     27.30 o
  -2   8  26       54.02       15.92     20.98 o
  -1   8  26        9.42       -8.78     10.90 o
   0   8  26        0.84        7.89     14.01 o
   1   8  26       14.65       36.40     24.52 o
  -2   9  26        2.84       16.93     20.22 o
  -1   9  26        5.66        4.30     21.74 o
   0   9  26       14.65        7.33     20.73 o
   1   9  26       13.64       15.42     25.40 o
  -4   1  27       34.75       22.20     16.97 o
  -3   1  27        4.73        4.65     18.39 o
  -2   1  27        5.74       -1.55     14.59 o
  -1   1  27       84.46       96.26     21.79 o
   0   1  27       55.29       73.07     29.07 o
   1   1  27        7.14       29.99     16.01 o
   2   1  27       47.38       44.60     29.70 o
   3   1  27       85.92       57.34     20.06 o
   4   1  27        3.81        8.97     23.00 o
  -4   2  27      354.37      385.69     60.34 o
  -3   2  27      118.99      116.15     23.56 o
  -2   2  27        3.27        0.38     13.46 o
  -1   2  27      789.47      839.79     50.46 o
   0   2  27      200.60      183.81     28.31 o
   1   2  27       37.52       33.06     16.39 o
   2   2  27      242.42      207.79     29.14 o
   3   2  27      723.85      699.66     39.53 o
   4   2  27      101.13      116.06     26.62 o
  -4   3  27       93.38       85.65     30.58 o
  -3   3  27       21.07       19.64     16.05 o
  -2   3  27       17.21        5.68     14.21 o
  -1   3  27      116.72      120.04     24.38 o
   0   3  27      565.69      601.60     75.57 o
   1   3  27        5.35        3.90     11.53 o
   2   3  27      153.65      131.15     20.31 o
   3   3  27      245.51      224.49     30.99 o
   4   3  27        2.50        4.04     24.26 o
  -4   4  27      195.10      186.58     32.60 o
  -3   4  27      288.64      241.97     32.44 o
  -2   4  27        8.75        4.07     13.44 o
  -1   4  27      369.25      350.54     36.77 o
   0   4  27       77.59      120.10     19.45 o
   1   4  27      377.80      355.91     37.55 o
   2   4  27       51.95       60.64     31.07 o
   3   4  27      671.26      615.64     54.28 o
  -4   5  27      227.79      244.79     49.03 o
  -3   5  27        7.80       -5.81     14.12 o
  -2   5  27       18.50       28.68     13.52 o
  -1   5  27      112.95      161.09     43.81 o
   0   5  27      109.65      110.61     19.38 o
   1   5  27        4.15       17.40     12.91 o
   2   5  27       23.18       24.53     29.19 o
   3   5  27        2.10        4.17     24.39 o
  -3   6  27       26.22       -0.20     20.85 o
  -2   6  27      207.70      219.66     25.42 o
  -1   6  27      124.24      154.06     21.73 o
   0   6  27        8.32       23.82     13.56 o
   1   6  27      173.30      167.20     28.28 o
   2   6  27       37.39       24.66     18.16 o
  -2   7  27       14.18        7.34     12.57 o
  -1   7  27       27.09       31.74     13.38 o
   0   7  27       29.34        1.98     12.70 o
   1   7  27      171.70      182.49     41.58 o
   2   7  27       46.44       30.84     28.31 o
  -1   8  27      195.88      207.50     39.43 o
   0   8  27        0.19       -3.16     18.96 o
   1   8  27      143.88      171.24     40.44 o
  -4   0  28        1.64       -0.76     23.38 o
  -3   0  28       62.21       94.40     36.40 o
  -2   0  28      213.26      222.55     46.13 o
  -1   0  28        1.08       16.05     20.98 o
   0   0  28      321.66      338.43     52.82 o
   1   0  28      376.53      334.26     52.57 o
   2   0  28       76.55       67.61     31.59 o
   3   0  28      351.54      386.84     58.89 o
  -4   1  28      176.54      205.25     32.65 o
  -3   1  28      404.26      497.97     43.60 o
  -2   1  28       38.52       30.58     18.92 o
  -1   1  28      540.94      562.18     44.83 o
   0   1  28      347.73      369.91     37.97 o
   1   1  28      388.90      395.94     40.03 o
   2   1  28       49.52       35.52     18.60 o
   3   1  28      375.25      370.81     40.36 o
  -4   2  28        4.00       25.55     17.08 o
  -3   2  28       55.82       55.66     19.07 o
  -2   2  28       27.28       15.95     16.50 o
  -1   2  28       17.14       53.63     18.80 o
   0   2  28       52.10       45.88     18.61 o
   1   2  28      509.70      523.04     43.91 o
   2   2  28       59.01       28.30     17.31 o
   3   2  28       41.24       20.22     26.41 o
  -3   3  28        0.23      -13.52     13.52 o
  -2   3  28        4.66       12.32     17.25 o
  -1   3  28        1.12      -12.10     12.10 o
   0   3  28       89.98      121.18     25.57 o
   1   3  28       34.36       31.90     18.62 o
   2   3  28      216.51      303.18     29.12 o
   3   3  28      292.07      354.37     38.18 o
  -3   4  28      226.82      309.53     35.74 o
  -2   4  28      323.88      331.28     43.98 o
  -1   4  28      110.07       89.92     23.48 o
   0   4  28      510.63      465.62     42.06 o
   1   4  28       99.62       85.57     18.03 o
   2   4  28      239.07      215.47     26.37 o
   3   4  28        3.89       13.14     21.48 o
  -3   5  28      264.11      247.68     33.53 o
  -2   5  28        7.13       22.14     16.08 o
  -1   5  28      980.98      981.95     44.72 o
   0   5  28        4.94        8.86     11.96 o
   1   5  28      347.38      376.90     32.00 o
   2   5  28       36.56       27.13     21.74 o
  -2   6  28      178.82      181.76     23.80 o
  -1   6  28      329.46      394.58     31.63 o
   0   6  28      366.75      413.57     32.85 o
   1   6  28       27.31        8.85     21.99 o
   2   6  28      337.05      277.39     51.06 o
  -1   7  28      140.01      182.33     30.12 o
   0   7  28       41.84       37.12     20.26 o
  -3   1  29       39.21       57.16     21.59 o
  -2   1  29      193.53      168.97     30.51 o
  -1   1  29        0.08       -1.59     13.41 o
   0   1  29      222.78      176.76     67.61 o
   1   1  29       12.00       31.33     17.32 o
   2   1  29       88.34       64.23     27.23 o
  -3   2  29      306.88      279.76     35.39 o
  -2   2  29       22.79       20.86     17.66 o
  -1   2  29      401.34      424.70     41.97 o
   0   2  29      135.78      165.47     37.91 o
   1   2  29      399.71      442.49     66.54 o
   2   2  29        7.30       -3.37     17.82 o
  -3   3  29      214.29      200.18     33.33 o
  -2   3  29      112.36      104.21     25.12 o
  -1   3  29       31.68       36.79     19.31 o
   0   3  29      256.58      318.69     37.97 o
   1   3  29      285.38      278.64     36.34 o
   2   3  29      477.46      465.19     59.33 o
  -2   4  29        4.87       15.22     18.07 o
  -1   4  29     1125.63     1118.81     62.83 o
   0   4  29        1.55        7.15     15.63 o
   1   4  29      263.91      281.01     37.02 o
   2   4  29       85.90       72.18     42.34 o
  -1   5  29       80.02      111.75     26.53 o
   0   5  29       36.72       29.25     14.80 o
   1   5  29        6.53        5.54     12.96 o
  -2   0  30       68.22       66.47     31.72 o
  -1   0  30       33.69       57.25     30.58 o
   0   0  30      437.17      541.01     67.99 o
   1   0  30       17.37        4.93     22.12 o
  -2   1  30       46.42       17.99     19.12 o
  -1   1  30      241.49      270.99     36.53 o
   0   1  30       57.91       44.22     22.81 o
   1   1  30       24.10       28.87     18.38 o
  -1   2  30        7.59       12.83     16.81 o
   0   2  30        7.35        3.36     16.35 o
   1   2  30       13.71       -1.21     22.75 o
  -1   3  30        5.03        1.96     14.03 o
   0   3  30       55.79       64.10     23.53 o
 
